# Supplementary material for: Insights into the ecological generalist lifestyle of Clonostachys fungi through analysis of their predicted secretomes
Source: Front Microbiol. 2023 Feb 16;14:1112673. doi: 10.3389/fmicb.2023.1112673 (PMC9978495; doi:10.3389/fmicb.2023.1112673)
Supplement: Supplementary file 1 [file Table_1.XLSX]

## Sheet: Sheet1
Supplementary table S1: Secreted proteases, lipases and CAZymes found to be involved in the response to plant pathogens in available studies.
Gene	BLAST2GO GO terms	InterProScan GO terms	Length	CAZyme, protease, lipase or oxydoreductase class	Notes	Response to mycohosts	References
CRV2T00001183_1	F:aspartic-type endopeptidase activity; P:proteolysis	F:aspartic-type endopeptidase activity; P:proteolysis	440	Protease A01A		H. solani	Lysøe et al., 2017
CRV2T00001219_1	F:aminopeptidase activity; P:proteolysis; F:metalloexopeptidase activity; F:glutaminyl-peptide cyclotransferase activity; F:metal ion binding	F:aminopeptidase activity; P:proteolysis; F:glutaminyl-peptide cyclotransferase activity	515	Protease M28A		H. solani	Lysøe et al., 2017
CRV2T00001237_1	F:aminopeptidase activity; P:proteolysis; F:metalloexopeptidase activity; F:metal ion binding	F:aminopeptidase activity; P:proteolysis	489	Protease M28A		H. solani	Lysøe et al., 2017
CRV2T00001674_1	F:serine-type carboxypeptidase activity; F:ATP binding; P:proteolysis	F:serine-type carboxypeptidase activity; P:proteolysis	628	Protease S10		H. solani	Lysøe et al., 2017
CRV2T00001678_1	P:proteolysis; F:serine-type peptidase activity; F:dipeptidyl-peptidase activity	P:proteolysis; F:serine-type peptidase activity	535	Protease S28		H. solani	Lysøe et al., 2017
CRV2T00002441_1	C:extracellular region; P:carbohydrate metabolic process; F:hydrolase activity; F:cellulose binding	no GO terms	303	CAZyme CBM1, Protease M12B		H. solani	Lysøe et al., 2017
CRV2T00002722_1	P:proteolysis; F:serine-type peptidase activity	P:proteolysis; F:serine-type peptidase activity	529	Protease S28		H. solani	Lysøe et al., 2017
CRV2T00004295_1	F:aminopeptidase activity; P:proteolysis; F:metalloexopeptidase activity; F:metal ion binding	F:aminopeptidase activity; P:proteolysis	491	Protease M28A		H. solani	Lysøe et al., 2017
CRV2T00004810_1	F:hydrolase activity	no GO terms	595	Protease S33		H. solani	Lysøe et al., 2017
CRV2T00005370_1	F:aminopeptidase activity; C:extracellular region; P:proteolysis; F:serine-type peptidase activity	P:proteolysis; F:serine-type peptidase activity	716	Protease S09C		H. solani	Lysøe et al., 2017
CRV2T00007930_1	F:serine-type endopeptidase activity; C:cell wall; P:proteolysis; C:membrane	F:serine-type endopeptidase activity; C:cell wall; P:proteolysis; F:serine-type peptidase activity; C:membrane	869	Protease S08A		H. solani	Lysøe et al., 2017
CRV2T00008294_1	F:metallocarboxypeptidase activity; P:proteolysis; F:zinc ion binding	F:metallocarboxypeptidase activity; P:proteolysis; F:zinc ion binding	443	Protease M14A		F. graminearum	Demissie et al., 2020
CRV2T00008525_1	F:serine-type endopeptidase activity; P:proteolysis; F:transferase activity; F:NAD+ binding	F:serine-type endopeptidase activity; P:proteolysis; F:serine-type peptidase activity; F:NAD+ binding	1617	Protease S53		H. solani	Lysøe et al., 2017
CRV2T00008737_1	F:metallocarboxypeptidase activity; P:proteolysis; F:zinc ion binding	F:metallocarboxypeptidase activity; P:proteolysis; F:zinc ion binding	419	Protease M14A		H. solani	Lysøe et al., 2017
CRV2T00008810_1	F:serine-type carboxypeptidase activity; P:proteolysis	F:serine-type carboxypeptidase activity; P:proteolysis	483	Protease S10		H. solani	Lysøe et al., 2017
CRV2T00009926_1	F:serine-type endopeptidase activity; P:proteolysis	F:serine-type endopeptidase activity; P:proteolysis; F:serine-type peptidase activity	385	Protease S08A		F. graminearum,H. solani	Lysøe et al., 2017; Demissie et al., 2020
CRV2T00009929_1	F:metallocarboxypeptidase activity; P:proteolysis; F:zinc ion binding	F:metallocarboxypeptidase activity; P:proteolysis; F:zinc ion binding	447	Protease M14A		H. solani	Lysøe et al., 2017
CRV2T00010062_1	F:serine-type carboxypeptidase activity; P:proteolysis	F:serine-type carboxypeptidase activity; P:proteolysis	518	Protease S10		H. solani	Lysøe et al., 2017
CRV2T00010851_1	P:proteolysis; F:metallopeptidase activity	F:metallopeptidase activity	289	Protease M43B	Effector	F. graminearum	Demissie et al., 2020
CRV2T00011092_1	F:metalloendopeptidase activity; C:extracellular space; P:proteolysis; F:zinc ion binding; C:membrane	F:metalloendopeptidase activity; C:extracellular space; F:zinc ion binding	613	Protease M36		F. graminearum	Demissie et al., 2020
CRV2T00011204_1	F:serine-type endopeptidase activity; C:cell wall; P:proteolysis; C:membrane	F:serine-type endopeptidase activity; C:cell wall; P:proteolysis; F:serine-type peptidase activity; C:membrane	897	Protease S08A		F. graminearum	Demissie et al., 2020
CRV2T00011227_1	P:proteolysis; F:metallopeptidase activity	F:metallopeptidase activity	266	Protease M43B		F. graminearum	Demissie et al., 2020
CRV2T00012191_1	F:metalloendopeptidase activity; C:extracellular space; P:proteolysis; F:zinc ion binding	F:metalloendopeptidase activity; C:extracellular space; F:zinc ion binding	640	Protease M36		H. solani	Lysøe et al., 2017
CRV2T00012706_1	F:serine-type endopeptidase activity; P:proteolysis	F:serine-type endopeptidase activity; P:proteolysis	265	Protease S01A	Effector	F. graminearum	Demissie et al., 2018
CRV2T00012811_1	F:serine-type endopeptidase activity; P:proteolysis	F:serine-type endopeptidase activity; P:proteolysis	261	Protease S01A	Effector	H. solani	Lysøe et al., 2017
CRV2T00013661_1	F:aminopeptidase activity; P:proteolysis; F:metalloexopeptidase activity; F:metal ion binding	no GO terms	371	Protease M28E		H. solani	Lysøe et al., 2017
CRV2T00014266_1	F:serine-type endopeptidase activity; P:proteolysis	F:serine-type endopeptidase activity; P:proteolysis	261	Protease S01A	Effector	H. solani	Lysøe et al., 2017
CRV2T00014423_1	F:metalloendopeptidase activity; C:extracellular region; P:proteolysis; F:metal ion binding	F:metalloendopeptidase activity; P:proteolysis; F:metallopeptidase activity	352	Protease M35		H. solani	Lysøe et al., 2017
CRV2T00014548_1	F:serine-type endopeptidase activity; P:proteolysis	F:serine-type endopeptidase activity; P:proteolysis; F:serine-type peptidase activity	394	Protease S08A		H. solani	Lysøe et al., 2017
CRV2T00014577_1	C:extracellular region; P:carbohydrate metabolic process; F:hydrolase activity; F:cellulose binding	C:extracellular region; P:carbohydrate metabolic process; F:cellulose binding	364	CAZyme CBM1, Protease S28		F. graminearum,H. solani	Lysøe et al., 2017; Demissie et al., 2020
CRV2T00014763_1	F:serine-type carboxypeptidase activity; C:vacuole; P:proteolysis	F:serine-type carboxypeptidase activity; C:vacuole; P:proteolysis	544	Protease S10		H. solani	Lysøe et al., 2017
CRV2T00014972_1	P:proteolysis; F:serine-type peptidase activity	P:proteolysis; F:serine-type peptidase activity	562	Protease S28		H. solani	Lysøe et al., 2017
CRV2T00015404_1	F:metalloendopeptidase activity; C:extracellular region; P:proteolysis; F:metal ion binding	F:metalloendopeptidase activity; P:proteolysis; F:metallopeptidase activity	348	Protease M35		F. graminearum	Demissie et al., 2020
CRV2T00016071_1	P:proteolysis; F:serine-type peptidase activity	P:proteolysis; F:serine-type peptidase activity	545	Protease S28		H. solani	Lysøe et al., 2017
CRV2T00016265_1	P:proteolysis; F:metallopeptidase activity	F:metallopeptidase activity	278	Protease M43B	Effector	F. graminearum	Demissie et al., 2020
CRV2T00016322_1	F:serine-type endopeptidase activity; P:proteolysis; C:cellular anatomical entity	F:serine-type endopeptidase activity; P:proteolysis; F:serine-type peptidase activity	899	Protease S08A		F. graminearum,H. solani	Lysøe et al., 2017; Demissie et al., 2018
CRV2T00016365_1	F:metallocarboxypeptidase activity; P:proteolysis; F:zinc ion binding	F:metallocarboxypeptidase activity; P:proteolysis; F:zinc ion binding	420	Protease M14A		H. solani	Lysøe et al., 2017
CRV2T00016510_1	F:serine-type endopeptidase activity; P:proteolysis	F:serine-type endopeptidase activity; P:proteolysis	260	Protease S01A	Effector	H. solani	Lysøe et al., 2017
CRV2T00016595_1	F:aminopeptidase activity; P:proteolysis; F:metalloexopeptidase activity; F:metal ion binding	F:aminopeptidase activity; P:proteolysis	500	Protease M28A		H. solani	Lysøe et al., 2017
CRV2T00016999_1	F:serine-type carboxypeptidase activity; P:proteolysis	F:serine-type carboxypeptidase activity; P:proteolysis	553	Protease S10		F. graminearum,H. solani	Lysøe et al., 2017; Demissie et al., 2020
CRV2T00017216_1	F:serine-type endopeptidase activity; P:proteolysis	F:serine-type endopeptidase activity; P:proteolysis	258	Protease S01A	Effector	F. graminearum	Demissie et al., 2020
CRV2T00017252_1	F:serine-type endopeptidase activity; P:proteolysis	F:serine-type endopeptidase activity; P:proteolysis; F:serine-type peptidase activity	387	Protease S08A	Effector	H. solani	Lysøe et al., 2017
CRV2T00017495_1	F:serine-type endopeptidase activity; C:extracellular space; P:proteolysis; C:membrane; F:metal ion binding	F:serine-type endopeptidase activity; P:proteolysis; F:serine-type peptidase activity	624	Protease S53		H. solani	Lysøe et al., 2017
CRV2T00017981_1	F:serine-type endopeptidase activity; P:proteolysis	F:serine-type endopeptidase activity; P:proteolysis	282	Protease S01A		H. solani	Lysøe et al., 2017
CRV2T00015785_1	F:hydrolase activity	F:hydrolase activity	233	Protease S8A CAZyme CE3	Effector	F. graminearum	Demissie et al., 2020
CRV2T00019549_1	C:extracellular region; P:proteolysis; F:serine-type peptidase activity; C:integral component of membrane; F:hydrolase activity, acting on glycosyl bonds; P:cellulose catabolic process; F:cellulose binding; P:xylan catabolic process; F:acetylxylan esterase activity	C:extracellular region; F:hydrolase activity	339	Protease S9	Effector	F. graminearum	Demissie et al., 2020
CRV2T00001275_1	C:integral component of membrane; F:hydrolase activity, acting on ester bonds	F:hydrolase activity, acting on ester bonds	432	LIPASE 2		H. solani	Lysøe et al., 2017
CRV2T00001563_1	F:phospholipase A2 activity; P:phospholipid metabolic process; P:arachidonic acid secretion	F:phospholipase A2 activity; P:phospholipid metabolic process; P:arachidonic acid secretion	178	Phospholipase A2	Effector	H. solani	Lysøe et al., 2017
CRV2T00015776_1	F:hydrolase activity	F:hydrolase activity	252	CAZyme CE12, GDSL-like Lipase	Effector	F. graminearum	Demissie et al., 2020
CRV2T00005455_1	C:extracellular region; P:carbohydrate metabolic process; F:hydrolase activity, acting on ester bonds; F:cellulose binding	C:extracellular region; P:carbohydrate metabolic process; F:cellulose binding	363	CAZyme CE16, GDSL-like Lipase		F. graminearum,H. solani	Lysøe et al., 2017; Demissie et al., 2020
CRV2T00000012_1	C:extracellular region; P:carbohydrate metabolic process; F:hydrolase activity, acting on ester bonds; F:cellulose binding	F:hydrolase activity, acting on ester bonds	315	CAZyme CE16, LIPASE EXL3		H. solani	Lysøe et al., 2017
CRV2T00015299_1	F:hydrolase activity	F:hydrolase activity	251	CAZyme CE12, GDSL-like Lipase	Effector	F. graminearum	Demissie et al., 2020
CRV2T00013875_1	F:hydrolase activity	no GO terms	266	CAZyme CE12		H. solani	Lysøe et al., 2017
CRV2T00014684_1	F:mannosyl-oligosaccharide glucosidase activity; P:oligosaccharide metabolic process	F:mannosyl-oligosaccharide glucosidase activity; P:carbohydrate metabolic process; P:oligosaccharide metabolic process	807	CAZyme GH63		H. solani	Lysøe et al., 2017
CRV2T00014849_1	C:extracellular region; F:cutinase activity	C:extracellular region; F:hydrolase activity; F:cutinase activity	218	CAZyme CE5		H. solani	Lysøe et al., 2017
CRV2T00013884_1	C:extracellular region; F:pectinesterase activity; P:cell wall modification; F:aspartyl esterase activity; P:pectin catabolic process	F:pectinesterase activity; P:cell wall modification	328	CAZyme CE8	Effector	H. solani	Lysøe et al., 2017
CRV2T00013889_1	F:hydrolase activity, hydrolyzing O-glycosyl compounds; C:extracellular region; P:cellulose catabolic process; F:cellulose binding	F:hydrolase activity, hydrolyzing O-glycosyl compounds; P:carbohydrate metabolic process; P:cellulose catabolic process	393	CAZyme GH6		H. solani	Lysøe et al., 2017
CRV2T00012723_1	C:extracellular region; F:hydrolase activity	no GO terms	250	CAZyme AA9	Effector	H. solani	Lysøe et al., 2017
CRV2T00012796_1	F:hydrolase activity, hydrolyzing O-glycosyl compounds; C:extracellular region; P:cellulose catabolic process; F:cellulose binding	F:hydrolase activity, hydrolyzing O-glycosyl compounds; C:extracellular region; P:carbohydrate metabolic process; F:cellulose binding	517	CAZyme GH7	Effector	F. graminearum,H. solani	Lysøe et al., 2017; Demissie et al., 2020
CRV2T00013015_1	C:extracellular region; P:arabinan catabolic process; P:xylan catabolic process; P:L-arabinose metabolic process; F:alpha-L-arabinofuranosidase activity	P:arabinose metabolic process; P:arabinan metabolic process; P:L-arabinose metabolic process; F:alpha-L-arabinofuranosidase activity	503	CAZyme GH54		F. graminearum,H. solani	Lysøe et al., 2017; Demissie et al., 2020
CRV2T00013023_1	F:hydrolase activity	no GO terms	460	CAZyme GH64		F. graminearum	Demissie et al., 2020
CRV2T00017499_1	F:hydrolase activity	no GO terms	452	CAZyme GH64		F. graminearum	Demissie et al., 2020
CRV2T00008938_1	C:extracellular region; F:hydrolase activity	no GO terms	224	CAZyme AA9	Effector	H. solani	Lysøe et al., 2017
CRV2T00009422_1	P:substituted mannan metabolic process; F:mannan endo-1,4-beta-mannosidase activity; F:carbohydrate binding	F:hydrolase activity, hydrolyzing O-glycosyl compounds; P:substituted mannan metabolic process; F:mannan endo-1,4-beta-mannosidase activity; F:carbohydrate binding	465	CAZyme CBM35		F. graminearum,H. solani	Lysøe et al., 2017; Demissie et al., 2020
CRV2T00009718_1	F:hydrolase activity, hydrolyzing O-glycosyl compounds; P:carbohydrate metabolic process	F:hydrolase activity, hydrolyzing O-glycosyl compounds; P:carbohydrate metabolic process	526	CAZyme GH32		F. graminearum	Demissie et al., 2020
CRV2T00010827_1	C:extracellular region; F:cutinase activity	C:extracellular region; F:hydrolase activity; F:cutinase activity	231	CAZyme CE5		F. graminearum	Demissie et al., 2020
CRV2T00011057_1	C:extracellular region; P:carbohydrate metabolic process; F:hydrolase activity; F:cellulose binding	F:hydrolase activity	223	CAZyme CE5	Effector, CysteinEnriched	F. graminearum	Demissie et al., 2020
CRV2T00011191_1	F:hydrolase activity, hydrolyzing O-glycosyl compounds; P:carbohydrate metabolic process	F:hydrolase activity, hydrolyzing O-glycosyl compounds; P:carbohydrate metabolic process	425	CAZyme GH5_15		H. solani	Lysøe et al., 2017
CRV2T00016783_1	F:copper ion binding; F:oxidoreductase activity; P:obsolete oxidation-reduction process	F:copper ion binding; F:oxidoreductase activity; P:obsolete oxidation-reduction process	607	CAZyme AA1		F. graminearum	Demissie et al., 2020
CRV2T00016818_1	F:hydrolase activity, hydrolyzing O-glycosyl compounds; P:carbohydrate metabolic process	F:hydrolase activity, hydrolyzing O-glycosyl compounds; P:carbohydrate metabolic process	286	CAZyme GH16_3		F. graminearum	Demissie et al., 2020
CRV2T00016821_1	F:monooxygenase activity; C:extracellular region; F:hydrolase activity	no GO terms	256	CAZyme AA9		F. graminearum	Demissie et al., 2020
CRV2T00001936_1	P:carbohydrate metabolic process; F:hydrolase activity, acting on glycosyl bonds; F:carbohydrate binding	P:carbohydrate metabolic process; F:carbohydrate binding	811	CAZyme GH92		F. graminearum	Demissie et al., 2020
CRV2T00001937_1		no GO terms	436	CAZyme GH145		H. solani	Lysøe et al., 2017
CRV2T00002384_1	P:polysaccharide catabolic process; C:extracellular region; F:carbohydrate binding; P:cell wall organization; F:rhamnogalacturonan endolyase activity	F:catalytic activity; P:carbohydrate metabolic process; F:carbon-oxygen lyase activity, acting on polysaccharides; F:carbohydrate binding	541	CAZyme PL4_1		H. solani	Lysøe et al., 2017
CRV2T00002608_1	F:hydrolase activity, hydrolyzing O-glycosyl compounds; P:carbohydrate metabolic process	F:hydrolase activity, hydrolyzing O-glycosyl compounds; P:carbohydrate metabolic process	983	CAZyme GH5_16		H. solani	Lysøe et al., 2017
CRV2T00002983_1	F:hydrolase activity, hydrolyzing O-glycosyl compounds; C:extracellular region; P:cellulose catabolic process; F:cellulose binding	F:hydrolase activity, hydrolyzing O-glycosyl compounds; C:extracellular region; P:carbohydrate metabolic process; F:cellulose binding	637	CAZyme GH7	Effector	F. graminearum	Demissie et al., 2020
CRV2T00003272_1	F:monooxygenase activity; C:extracellular region; F:hydrolase activity; F:metal ion binding	no GO terms	245	CAZyme AA9	Effector	H. solani	Lysøe et al., 2017
CRV2T00003313_1	F:hydrolase activity, hydrolyzing O-glycosyl compounds; P:carbohydrate metabolic process	F:hydrolase activity, hydrolyzing O-glycosyl compounds; P:carbohydrate metabolic process	570	CAZyme GH43_13		F. graminearum	Demissie et al., 2020
CRV2T00018704_1	F:polygalacturonase activity; C:extracellular region; P:carbohydrate metabolic process; P:cell wall organization	F:polygalacturonase activity; P:carbohydrate metabolic process	443	CAZyme GH28		F. graminearum	Nygren et al., 2018; Demissie et al., 2020
CRV2T00011462_1	C:extracellular region; P:xylan catabolic process; P:L-arabinose metabolic process; F:alpha-L-arabinofuranosidase activity	P:L-arabinose metabolic process; F:alpha-L-arabinofuranosidase activity	320	CAZyme GH62		H. solani	Lysøe et al., 2017
CRV2T00004803_1	C:extracellular region; P:carbohydrate metabolic process; F:hydrolase activity; F:cellulose binding	no GO terms	270	CAZyme AA9	Effector	H. solani	Lysøe et al., 2017
CRV2T00004807_1	C:extracellular region	no GO terms	289	CAZyme AA11		F. graminearum	Demissie et al., 2020
CRV2T00004822_1	C:extracellular region; F:cutinase activity	C:extracellular region; F:hydrolase activity; F:cutinase activity	225	CAZyme CE5		H. solani	Lysøe et al., 2017
CRV2T00005209_1	F:hydrolase activity, hydrolyzing O-glycosyl compounds; P:cellulose catabolic process	F:hydrolase activity, hydrolyzing O-glycosyl compounds; P:carbohydrate metabolic process; P:cellulose catabolic process	392	CAZyme GH6		H. solani	Lysøe et al., 2017
CRV2T00005329_1	C:extracellular region	no GO terms	244	CAZyme AA9	Effector	H. solani	Lysøe et al., 2017
CRV2T00005560_1	F:hydrolase activity, hydrolyzing O-glycosyl compounds; P:xylan catabolic process	F:hydrolase activity, hydrolyzing O-glycosyl compounds; P:carbohydrate metabolic process	319	CAZyme GH43_26		H. solani	Lysøe et al., 2017
CRV2T00005706_1	C:extracellular region	no GO terms	220	CAZyme AA9	Effector	H. solani	Lysøe et al., 2017
CRV2T00009865_1	F:hydrolase activity, hydrolyzing O-glycosyl compounds; P:carbohydrate metabolic process	F:hydrolase activity, hydrolyzing O-glycosyl compounds; P:carbohydrate metabolic process	617	CAZyme GH2		H. solani	Lysøe et al., 2017
CRV2T00009927_1	P:maltose metabolic process; F:beta-glucosidase activity; F:carbohydrate binding; F:maltose alpha-glucosidase activity; F:scopolin beta-glucosidase activity	F:catalytic activity; F:hydrolase activity, hydrolyzing O-glycosyl compounds; P:carbohydrate metabolic process; F:carbohydrate binding	892	CAZyme GH31		F. graminearum	Demissie et al., 2020
CRV2T00010120_1	P:metabolic process; F:glucosidase activity; F:arabinogalactan endo-1,4-beta-galactosidase activity	F:glucosidase activity	349	CAZyme GH53		H. solani	Lysøe et al., 2017
CRV2T00010206_1	C:extracellular region; F:endo-1,4-beta-xylanase activity; P:xylan catabolic process	F:hydrolase activity, hydrolyzing O-glycosyl compounds; P:carbohydrate metabolic process	346	CAZyme GH10		H. solani	Lysøe et al., 2017
CRV2T00010462_1	F:hydrolase activity, hydrolyzing O-glycosyl compounds; P:carbohydrate metabolic process	F:hydrolase activity, hydrolyzing O-glycosyl compounds; P:carbohydrate metabolic process	907	CAZyme GH2		F. graminearum,H. solani	Lysøe et al., 2017; Demissie et al., 2020
CRV2T00010577_1	F:hydrolase activity, hydrolyzing O-glycosyl compounds; P:cellulose catabolic process	F:hydrolase activity, hydrolyzing O-glycosyl compounds; P:carbohydrate metabolic process	430	CAZyme GH7	Effector	H. solani	Lysøe et al., 2017
CRV2T00018466_1	P:polysaccharide catabolic process; C:extracellular region; F:pectate lyase activity	no GO terms	378	CAZyme PL1_4	Effector	H. solani	Lysøe et al., 2017
CRV2T00003410_1	F:oxidoreductase activity, acting on CH-OH group of donors; F:flavin adenine dinucleotide binding; P:obsolete oxidation-reduction process	F:oxidoreductase activity, acting on CH-OH group of donors; F:flavin adenine dinucleotide binding; P:obsolete oxidation-reduction process	641	CAZyme AA3_2, Glucose-methanol-choline oxidoreductase		F. graminearum	Demissie et al., 2020
CRV2T00003516_1	F:oxidoreductase activity; P:obsolete oxidation-reduction process; F:FAD binding	F:oxidoreductase activity; F:flavin adenine dinucleotide binding; P:obsolete oxidation-reduction process; F:FAD binding	652	CAZyme AA7		H. solani	Lysøe et al., 2017
CRV2T00003509_1	F:raffinose alpha-galactosidase activity	F:catalytic activity	292	CAZyme GH114		F. graminearum	Demissie et al., 2020
CRV2T00003641_1	C:extracellular region; F:pectate lyase activity	C:extracellular region; F:pectate lyase activity	242	CAZyme PL3_2	Effector, CysteinEnriched	H. solani	Lysøe et al., 2017
CRV2T00003690_1	C:integral component of membrane; F:hydrolase activity	no GO terms	378	CAZyme GH93		H. solani	Lysøe et al., 2017
CRV2T00003741_1	F:beta-N-acetylhexosaminidase activity; P:carbohydrate metabolic process; F:N-acetyl-beta-D-galactosaminidase activity	F:hydrolase activity, hydrolyzing O-glycosyl compounds; F:beta-N-acetylhexosaminidase activity; P:carbohydrate metabolic process	490	CAZyme GH20		H. solani	Lysøe et al., 2017
CRV2T00003755_1	P:polysaccharide catabolic process; F:hydrolase activity, hydrolyzing O-glycosyl compounds	F:hydrolase activity, hydrolyzing O-glycosyl compounds; P:carbohydrate metabolic process	755	CAZyme GH3		H. solani	Lysøe et al., 2017
CRV2T00003853_1	F:mannosyl-oligosaccharide 1,2-alpha-mannosidase activity; F:calcium ion binding; P:carbohydrate metabolic process; P:protein glycosylation; C:membrane	F:mannosyl-oligosaccharide 1,2-alpha-mannosidase activity; F:calcium ion binding; P:carbohydrate metabolic process; C:membrane	521	CAZyme GH47		F. graminearum	Demissie et al., 2020
CRV2T00003999_1	F:hydrolase activity, hydrolyzing O-glycosyl compounds; P:carbohydrate metabolic process	F:hydrolase activity, hydrolyzing O-glycosyl compounds; P:carbohydrate metabolic process	780	CAZyme GH10		H. solani	Lysøe et al., 2017
CRV2T00004127_1	C:extracellular region	no GO terms	459	CAZyme AA9		H. solani	Lysøe et al., 2017
CRV2T00004497_1	C:integral component of membrane; F:hydrolase activity	no GO terms	791	CAZyme GH55		H. solani	Lysøe et al., 2017
CRV2T00004547_1	P:carbohydrate metabolic process	P:carbohydrate metabolic process	392	CAZyme GH76		F. graminearum	Demissie et al., 2020
CRV2T00004567_1	F:polygalacturonase activity; C:extracellular region; P:carbohydrate metabolic process; P:cell wall organization	F:polygalacturonase activity; P:carbohydrate metabolic process	397	CAZyme GH28	Effector	F. graminearum	Demissie et al., 2020
CRV2T00000095_1	P:polysaccharide catabolic process; F:cellulase activity; P:cellular process	P:polysaccharide catabolic process; F:hydrolase activity, hydrolyzing O-glycosyl compounds; F:cellulase activity	236	CAZyme GH12	Effector	F. graminearum	Demissie et al., 2020
CRV2T00000045_1	F:polygalacturonase activity; C:extracellular region; P:carbohydrate metabolic process; P:cell wall organization	F:polygalacturonase activity; P:carbohydrate metabolic process	436	CAZyme GH28		H. solani	Lysøe et al., 2017
CRV2T00000923_1	P:carbohydrate metabolic process	P:carbohydrate metabolic process	501	CAZyme GH125		F. graminearum,H. solani	Lysøe et al., 2017; Demissie et al., 2020
CRV2T00001242_1	F:endo-1,4-beta-xylanase activity; P:xylan catabolic process	F:hydrolase activity, hydrolyzing O-glycosyl compounds; P:carbohydrate metabolic process	239	CAZyme GH11	Effector	H. solani	Lysøe et al., 2017
CRV2T00001147_1	F:beta-glucosidase activity; P:cellulose catabolic process; F:scopolin beta-glucosidase activity	F:hydrolase activity, hydrolyzing O-glycosyl compounds; P:carbohydrate metabolic process	874	CAZyme GH3		H. solani	Lysøe et al., 2017
CRV2T00001280_1	P:polysaccharide catabolic process; F:chitinase activity; C:extracellular region; P:chitin catabolic process; F:chitin binding	F:hydrolase activity, hydrolyzing O-glycosyl compounds; P:carbohydrate metabolic process; F:chitin binding	426	CAZyme GH18		F. graminearum	Demissie et al., 2020
CRV2T00001608_1	P:maltose metabolic process; F:beta-glucosidase activity; F:carbohydrate binding; F:maltose alpha-glucosidase activity; F:scopolin beta-glucosidase activity	F:catalytic activity; F:hydrolase activity, hydrolyzing O-glycosyl compounds; P:carbohydrate metabolic process; F:carbohydrate binding	884	CAZyme GH31		F. graminearum,H. solani	Lysøe et al., 2017; Demissie et al., 2020
CRV2T00016484_1	F:hydrolase activity, hydrolyzing O-glycosyl compounds; C:extracellular region; P:carbohydrate metabolic process; F:oxidoreductase activity, acting on CH-OH group of donors; F:cellulose binding; F:flavin adenine dinucleotide binding; P:obsolete oxidation-reduction process	C:extracellular region; P:carbohydrate metabolic process; F:oxidoreductase activity, acting on CH-OH group of donors; F:cellulose binding; F:flavin adenine dinucleotide binding; P:obsolete oxidation-reduction process	830	CAZyme AA8, Glucose-methanol-choline oxidoreductase		H. solani	Lysøe et al., 2017
CRV2T00017000_1	C:extracellular region; F:cellulase activity; P:cellulose catabolic process; F:cellulose binding	P:polysaccharide catabolic process; F:hydrolase activity, hydrolyzing O-glycosyl compounds; F:cellulase activity	347	CAZyme GH12		H. solani	Lysøe et al., 2017
CRV2T00007105_1	F:hydrolase activity, hydrolyzing O-glycosyl compounds; C:extracellular region; P:glucan catabolic process; F:cellulose binding	F:hydrolase activity, hydrolyzing O-glycosyl compounds; C:extracellular region; P:carbohydrate metabolic process; F:cellulose binding	391	CAZyme GH5_5		H. solani	Lysøe et al., 2017
CRV2T00007700_1		no GO terms	570	CAZyme GH17		H. solani	Lysøe et al., 2017
CRV2T00017326_1	F:endo-1,4-beta-xylanase activity; P:xylan catabolic process	F:hydrolase activity, hydrolyzing O-glycosyl compounds; P:carbohydrate metabolic process	230	CAZyme GH11	Effector	F. graminearum	Demissie et al., 2020
CRV2T00013543_1	C:extracellular region	no GO terms	226	CAZyme AA9	Effector	H. solani	Lysøe et al., 2017
CRV2T00013685_1	P:polysaccharide catabolic process; C:extracellular region; F:chitosanase activity	F:chitosanase activity	259	CAZyme GH75	Effector	F. graminearum	Demissie et al., 2020
CRV2T00005946_1	F:alpha-L-fucosidase activity; P:carbohydrate metabolic process; F:serine-type peptidase activity; C:membrane	F:alpha-L-fucosidase activity; P:carbohydrate metabolic process	802	CAZyme GH95		H. solani	Lysøe et al., 2017
CRV2T00006558_1	F:hydrolase activity, hydrolyzing O-glycosyl compounds; P:carbohydrate metabolic process	F:hydrolase activity, hydrolyzing O-glycosyl compounds; P:carbohydrate metabolic process	501	CAZyme GH43_24		H. solani	Lysøe et al., 2017
CRV2T00018326_1	F:hydrolase activity, hydrolyzing O-glycosyl compounds; P:carbohydrate metabolic process; C:integral component of membrane; F:carbohydrate binding	F:hydrolase activity, hydrolyzing O-glycosyl compounds; P:carbohydrate metabolic process; F:carbohydrate binding	450	CAZyme GH43_24		H. solani	Lysøe et al., 2017
CRV2T00016531_1	P:polysaccharide catabolic process; P:protein peptidyl-prolyl isomerization; F:peptidyl-prolyl cis-trans isomerase activity; P:protein folding; F:cellulase activity	P:polysaccharide catabolic process; F:hydrolase activity, hydrolyzing O-glycosyl compounds; F:cellulase activity	237	CAZyme GH12	Effector	F. graminearum	Demissie et al., 2020
CRV2T00016563_1	F:hydrolase activity, hydrolyzing O-glycosyl compounds; P:cellulose catabolic process	F:hydrolase activity, hydrolyzing O-glycosyl compounds; P:carbohydrate metabolic process	446	CAZyme GH7	Effector	H. solani	Lysøe et al., 2017
CRV2T00013388_1	F:hydrolase activity, hydrolyzing O-glycosyl compounds; C:extracellular region; P:glycogen biosynthetic process; F:cellulose binding	F:hydrolase activity, hydrolyzing O-glycosyl compounds; C:extracellular region; P:carbohydrate metabolic process; F:cellulose binding	637	CAZyme GH5_4		H. solani	Lysøe et al., 2017
CRV2T00015932_1	F:hydrolase activity, hydrolyzing O-glycosyl compounds; P:carbohydrate metabolic process	F:hydrolase activity, hydrolyzing O-glycosyl compounds; P:carbohydrate metabolic process	323	CAZyme GH43_34		H. solani	Lysøe et al., 2017
CRV2T00018880_1	C:extracellular region; P:carbohydrate metabolic process; F:hydrolase activity; F:cellulose binding	no GO terms	280	CAZyme AA9	Effector	H. solani	Lysøe et al., 2017
CRV2T00014573_1	F:glucan endo-1,3-alpha-glucosidase activity	F:hydrolase activity	421	CAZyme GH71		F. graminearum	Demissie et al., 2020
CRV2T00014586_1	P:polysaccharide catabolic process; F:hydrolase activity, hydrolyzing O-glycosyl compounds	F:hydrolase activity, hydrolyzing O-glycosyl compounds; P:carbohydrate metabolic process	814	CAZyme GH3		H. solani	Lysøe et al., 2017
CRV2T00014599_1	C:extracellular region; F:cellulose binding; P:xylan catabolic process; F:carboxylic ester hydrolase activity	C:extracellular region; P:carbohydrate metabolic process; F:hydrolase activity; F:cellulose binding	354	CAZyme CE1	Effector	H. solani	Lysøe et al., 2017
CRV2T00016251_1	F:polygalacturonase activity; C:extracellular region; P:carbohydrate metabolic process; P:cell wall organization	F:polygalacturonase activity; P:carbohydrate metabolic process	359	CAZyme GH28	Effector	H. solani	Lysøe et al., 2017
CRV2T00016252_1	C:extracellular region; F:cellulase activity; P:cellulose catabolic process; F:cellulose binding	P:carbohydrate metabolic process; F:cellulase activity	232	CAZyme GH45	Effector, CysteinEnriched	H. solani	Lysøe et al., 2017
CRV2T00016275_1	F:hydrolase activity, hydrolyzing O-glycosyl compounds; C:extracellular region; P:cellulose catabolic process; F:cellulose binding	F:hydrolase activity, hydrolyzing O-glycosyl compounds; C:extracellular region; P:carbohydrate metabolic process; P:cellulose catabolic process; F:cellulose binding	469	CAZyme GH6		H. solani	Lysøe et al., 2017
CRV2T00016262_1	F:hydrolase activity, hydrolyzing O-glycosyl compounds; P:carbohydrate metabolic process	F:hydrolase activity, hydrolyzing O-glycosyl compounds; P:carbohydrate metabolic process	328	CAZyme GH5_5		H. solani	Lysøe et al., 2017
CRV2T00015284_1	P:polysaccharide catabolic process; C:extracellular region; F:beta-glucosidase activity; F:cellulose binding; F:scopolin beta-glucosidase activity	F:hydrolase activity, hydrolyzing O-glycosyl compounds; P:carbohydrate metabolic process	722	CAZyme GH3		H. solani	Lysøe et al., 2017
CRV2T00015306_1	C:extracellular region; F:pectate lyase activity; P:pectin catabolic process; P:cell wall organization	C:extracellular region; F:pectate lyase activity	236	CAZyme PL3_2	Effector, CysteinEnriched	H. solani	Lysøe et al., 2017
CRV2T00015288_1	F:hydrolase activity, hydrolyzing O-glycosyl compounds; C:extracellular region; P:carbohydrate metabolic process; F:cellulose binding	F:hydrolase activity, hydrolyzing O-glycosyl compounds; C:extracellular region; P:carbohydrate metabolic process; F:cellulose binding	427	CAZyme GH5_7		H. solani	Lysøe et al., 2017
CRV2T00015338_1	C:extracellular region; P:arabinan catabolic process; P:xylan catabolic process; P:L-arabinose metabolic process; F:alpha-L-arabinofuranosidase activity	P:arabinose metabolic process; P:arabinan metabolic process; P:L-arabinose metabolic process; F:alpha-L-arabinofuranosidase activity	505	CAZyme GH54	Effector	F. graminearum	Demissie et al., 2020
CRV2T00015391_1	P:polysaccharide catabolic process; F:glucan 1,4-alpha-glucosidase activity; F:starch binding	P:polysaccharide catabolic process; F:glucan 1,4-alpha-glucosidase activity; P:carbohydrate metabolic process; P:polysaccharide metabolic process; F:carbohydrate binding; F:starch binding	589	CAZyme GH15		H. solani	Lysøe et al., 2017
CRV2T00015360_1	C:extracellular region; F:hydrolase activity	no GO terms	250	CAZyme AA9	Effector	H. solani	Lysøe et al., 2017
CRV2T00015452_1	P:substituted mannan metabolic process; F:mannan endo-1,4-beta-mannosidase activity; F:carbohydrate binding	F:hydrolase activity, hydrolyzing O-glycosyl compounds; P:substituted mannan metabolic process; F:mannan endo-1,4-beta-mannosidase activity; F:carbohydrate binding	470	CAZyme CBM35		H. solani	Lysøe et al., 2017
CRV2T00015445_1	F:polygalacturonase activity; C:extracellular region; P:carbohydrate metabolic process; P:cell wall organization	F:polygalacturonase activity; P:carbohydrate metabolic process	456	CAZyme GH28		H. solani	Lysøe et al., 2017
CRV2T00015455_1	C:extracellular region; P:xylan catabolic process; F:alpha-glucuronidase activity	C:extracellular region; P:xylan catabolic process; F:alpha-glucuronidase activity	842	CAZyme GH67		H. solani	Lysøe et al., 2017
CRV2T00008229_1	F:hydrolase activity, hydrolyzing O-glycosyl compounds; F:transferase activity; P:cellulose catabolic process; C:intracellular organelle	F:hydrolase activity, hydrolyzing O-glycosyl compounds; P:carbohydrate metabolic process	423	CAZyme GH7		H. solani	Lysøe et al., 2017
CRV2T00008335_1	C:extracellular region; F:hydrolase activity	no GO terms	245	CAZyme AA9	Effector	H. solani	Lysøe et al., 2017
CRV2T00008520_1	P:maltose metabolic process; F:beta-glucosidase activity; F:carbohydrate binding; F:maltose alpha-glucosidase activity; F:scopolin beta-glucosidase activity	F:catalytic activity; F:hydrolase activity, hydrolyzing O-glycosyl compounds; P:carbohydrate metabolic process; F:carbohydrate binding	905	CAZyme GH31		H. solani	Lysøe et al., 2017
CRV2T00008767_1	P:polysaccharide catabolic process; C:extracellular region; F:carbohydrate binding; F:pectate lyase activity	no GO terms	311	CAZyme PL1	Effector	H. solani	Lysøe et al., 2017
CRV2T00008766_1	F:hydrolase activity, hydrolyzing O-glycosyl compounds; P:carbohydrate metabolic process	F:hydrolase activity, hydrolyzing O-glycosyl compounds; P:carbohydrate metabolic process	286	CAZyme GH16_3		F. graminearum	Demissie et al., 2020
CRV2T00022277_1	P:polysaccharide catabolic process; F:cellulase activity	P:polysaccharide catabolic process; F:hydrolase activity, hydrolyzing O-glycosyl compounds; F:cellulase activity	248	CAZyme GH12	Effector	H. solani	Lysøe et al., 2017
CRV2T00014176_1	F:hydrolase activity	no GO terms	457	CAZyme GH64		F. graminearum	Demissie et al., 2020
CRV2T00014209_1	P:polysaccharide catabolic process; C:extracellular region; F:pectate lyase activity	no GO terms	331	CAZyme PL1_7	Effector	F. graminearum,H. solani	Lysøe et al., 2017; Demissie et al., 2020
CRV2T00014260_1	F:glucosylceramidase activity; P:metabolic process	F:hydrolase activity, hydrolyzing O-glycosyl compounds	482	CAZyme GH30_5		F. graminearum	Demissie et al., 2020
CRV2T00012426_1	P:polysaccharide catabolic process; F:cellulase activity	P:polysaccharide catabolic process; F:hydrolase activity, hydrolyzing O-glycosyl compounds; F:cellulase activity	238	CAZyme GH12	Effector	F. graminearum	Demissie et al., 2020
CRV2T00015788_1	F:hydrolase activity, acting on carbon-nitrogen (but not peptide) bonds	F:hydrolase activity; F:hydrolase activity, acting on carbon-nitrogen (but not peptide) bonds	531			H. solani	Lysøe et al., 2017
CRV2T00015818_1		no GO terms	296			F. graminearum	Demissie et al., 2020
CRV2T00015805_1	P:polysaccharide catabolic process; F:cellulase activity	P:polysaccharide catabolic process; F:hydrolase activity, hydrolyzing O-glycosyl compounds; F:cellulase activity	799			F. graminearum	Demissie et al., 2020
CRV2T00015847_1		no GO terms	264		Effector	H. solani	Lysøe et al., 2017
CRV2T00015854_1	F:hydrolase activity	no GO terms	586			H. solani	Lysøe et al., 2017
CRV2T00014750_1		no GO terms	222			H. solani	Lysøe et al., 2017
CRV2T00013771_1	F:catalytic activity; F:endonuclease activity; F:exonuclease activity; P:nucleic acid phosphodiester bond hydrolysis	no GO terms	629			H. solani	Lysøe et al., 2017
CRV2T00013863_1		no GO terms	221		Effector	H. solani	Lysøe et al., 2017
CRV2T00013898_1	F:hydrolase activity	no GO terms	543			F. graminearum	Demissie et al., 2020
CRV2T00015107_1		no GO terms	260		Effector	H. solani	Lysøe et al., 2017
CRV2T00012509_1		no GO terms	686		Effector	F. graminearum	Demissie et al., 2020
CRV2T00012494_1	C:extracellular region; C:cell wall	C:extracellular region	99		Effector, CysteinEnriched	F. graminearum	Demissie et al., 2020
CRV2T00012715_1		no GO terms	327			F. graminearum	Demissie et al., 2020
CRV2T00012759_1	F:hydrolase activity	F:hydrolase activity	253			H. solani	Lysøe et al., 2017
CRV2T00012860_1	F:hydrolase activity	no GO terms	554			F. graminearum,H. solani	Lysøe et al., 2017; Demissie et al., 2020
CRV2T00013060_1	F:hydrolase activity, acting on carbon-nitrogen (but not peptide) bonds, in linear amidines; F:metal ion binding	F:hydrolase activity, acting on carbon-nitrogen (but not peptide) bonds, in linear amidines; F:metal ion binding	393			F. graminearum	Demissie et al., 2018
CRV2T00008834_1	F:hydrolase activity, hydrolyzing O-glycosyl compounds; P:carbohydrate metabolic process	F:hydrolase activity, hydrolyzing O-glycosyl compounds; P:carbohydrate metabolic process	258			H. solani	Lysøe et al., 2017
CRV2T00009065_1		no GO terms	807			H. solani	Lysøe et al., 2017
CRV2T00009513_1		no GO terms	350			F. graminearum	Demissie et al., 2020
CRV2T00010819_1	F:oxidoreductase activity; P:obsolete oxidation-reduction process; F:FAD binding	F:oxidoreductase activity; F:flavin adenine dinucleotide binding; P:obsolete oxidation-reduction process; F:FAD binding	595			F. graminearum	Demissie et al., 2020
CRV2T00011102_1	F:hydrolase activity	F:hydrolase activity	778			F. graminearum	Demissie et al., 2020
CRV2T00016785_1	C:extracellular region; F:feruloyl esterase activity; P:xylan catabolic process	C:extracellular region; F:hydrolase activity; F:feruloyl esterase activity	304			F. graminearum	Demissie et al., 2020
CRV2T00019496_1		no GO terms	95		Effector	F. graminearum	Demissie et al., 2020
CRV2T00019351_1		no GO terms	213		Effector	F. graminearum	Demissie et al., 2020
CRV2T00001716_1		no GO terms	127		Effector	F. graminearum,H. solani	Lysøe et al., 2017; Demissie et al., 2020
CRV2T00001914_1	C:extracellular region	C:extracellular region	320			H. solani	Lysøe et al., 2017
CRV2T00002340_1	F:hydrolase activity, hydrolyzing O-glycosyl compounds; P:carbohydrate metabolic process; P:metabolic process; F:hydrolase activity; F:hydrolase activity, acting on glycosyl bonds	no GO terms	473			F. graminearum	Demissie et al., 2020
CRV2T00002333_1	C:integral component of membrane	no GO terms	733			F. graminearum,H. solani	Lysøe et al., 2017; Demissie et al., 2020
CRV2T00002838_1	F:protein binding; F:oxidoreductase activity	F:protein binding	460		Effector	H. solani	Lysøe et al., 2017
CRV2T00003029_1		no GO terms	240			F. graminearum	Demissie et al., 2020
CRV2T00003063_1	F:hydrolase activity	no GO terms	364			F. graminearum	Demissie et al., 2020
CRV2T00018681_1		no GO terms	459			F. graminearum	Demissie et al., 2020
CRV2T00011378_1	F:hydrolase activity	no GO terms	567			H. solani	Lysøe et al., 2017
CRV2T00011573_1	P:oxalate metabolic process; F:nutrient reservoir activity; F:metal ion binding	P:oxalate metabolic process; F:nutrient reservoir activity	449			B. cinerea, H. solani	Lysøe et al., 2017
CRV2T00011600_1	C:integral component of membrane	no GO terms	954			H. solani	Lysøe et al., 2017
CRV2T00011717_1	F:protein binding	F:protein binding	1118			H. solani	Lysøe et al., 2017
CRV2T00004732_1		no GO terms	148		Effector	F. graminearum	Demissie et al., 2020
CRV2T00004727_1		no GO terms	264		Effector	H. solani	Lysøe et al., 2017
CRV2T00004791_1	F:oxidoreductase activity	F:oxidoreductase activity	388			F. graminearum	Demissie et al., 2020
CRV2T00004838_1		no GO terms	286			F. graminearum	Demissie et al., 2020
CRV2T00004979_1		no GO terms	205		Effector	F. graminearum	Demissie et al., 2020
CRV2T00005157_1	C:extracellular region; C:host cell cytoplasm	no GO terms	143		Effector	H. solani	Lysøe et al., 2017
CRV2T00005223_1	P:cellular aromatic compound metabolic process; F:ferric iron binding; F:oxidoreductase activity, acting on single donors with incorporation of molecular oxygen, incorporation of two atoms of oxygen; P:obsolete oxidation-reduction process	F:catalytic activity; F:iron ion binding; P:cellular aromatic compound metabolic process; F:ferric iron binding; F:oxidoreductase activity, acting on single donors with incorporation of molecular oxygen, incorporation of two atoms of oxygen; P:obsolete oxidation-reduction process	378			F. graminearum,H. solani	Lysøe et al., 2017; Demissie et al., 2020
CRV2T00005410_1		no GO terms	151		Effector, CysteinEnriched	F. graminearum	Demissie et al., 2020
CRV2T00005557_1		no GO terms	546		Effector	F. graminearum,H. solani	Lysøe et al., 2017; Demissie et al., 2020
CRV2T00005676_1	C:extracellular region; F:IgE binding	C:extracellular region; F:IgE binding	332			H. solani	Lysøe et al., 2017
CRV2T00010133_1		no GO terms	201			H. solani	Lysøe et al., 2017
CRV2T00010310_1		no GO terms	321			H. solani	Lysøe et al., 2017
CRV2T00010402_1		no GO terms	112		Effector, CysteinEnriched	H. solani	Lysøe et al., 2017
CRV2T00017227_1	F:cis-stilbene-oxide hydrolase activity	F:cis-stilbene-oxide hydrolase activity	415			F. graminearum	Demissie et al., 2020
CRV2T00018473_1	F:protein binding; F:selenium binding; F:methanethiol oxidase activity	F:protein binding	476			F. graminearum	Demissie et al., 2020
CRV2T00003403_1	C:extracellular region; P:carbohydrate metabolic process; F:hydrolase activity; F:cellulose binding	C:extracellular region; P:carbohydrate metabolic process; F:cellulose binding	315		Effector	F. graminearum	Demissie et al., 2020
CRV2T00003564_1	F:endonuclease activity; F:exonuclease activity; P:nucleic acid phosphodiester bond hydrolysis	no GO terms	289		Effector	H. solani	Lysøe et al., 2017
CRV2T00003630_1		no GO terms	401			F. graminearum	Demissie et al., 2020
CRV2T00003980_1		no GO terms	1497			H. solani	Lysøe et al., 2017
CRV2T00004022_1	C:endoplasmic reticulum membrane; F:carbohydrate binding; P:ubiquitin-dependent ERAD pathway; P:endoplasmic reticulum unfolded protein response	no GO terms	516			H. solani	Lysøe et al., 2017
CRV2T00000168_1	P:lipid metabolic process; F:phosphoric diester hydrolase activity; C:integral component of membrane	P:lipid metabolic process; F:phosphoric diester hydrolase activity	429			H. solani	Lysøe et al., 2017
CRV2T00000251_1	F:glycerol-3-phosphate dehydrogenase [NAD+] activity; P:carbohydrate metabolic process; C:glycerol-3-phosphate dehydrogenase complex; F:3-phytase activity; P:dephosphorylation; P:glycerol-3-phosphate catabolic process; F:NAD binding	F:3-phytase activity	747			H. solani	Lysøe et al., 2017
CRV2T00000382_1	F:alkaline phosphatase activity; P:dephosphorylation	F:catalytic activity; F:phosphatase activity	661			H. solani	Lysøe et al., 2017
CRV2T00000037_1	F:catalase activity; C:extracellular region; P:response to oxidative stress; F:heme binding; P:hydrogen peroxide catabolic process; F:metal ion binding; P:obsolete oxidation-reduction process; P:cellular oxidant detoxification	F:catalase activity; F:peroxidase activity; P:response to oxidative stress; F:heme binding; P:obsolete oxidation-reduction process	806			H. solani	Lysøe et al., 2017
CRV2T00000116_1	F:RNA binding; F:endoribonuclease activity; F:lyase activity; F:ribonuclease T1 activity; P:RNA phosphodiester bond hydrolysis, endonucleolytic	F:RNA binding; F:endoribonuclease activity; F:ribonuclease activity	134		Effector	H. solani	Lysøe et al., 2017
CRV2T00000126_1	F:nucleotide binding; F:DNA-binding transcription factor activity, RNA polymerase II-specific; P:positive regulation of protein phosphorylation; F:nucleic acid binding; F:DNA binding; F:single-stranded DNA binding; F:DNA-binding transcription factor activity; F:RNA binding; F:RNA helicase activity; F:actin binding; F:lysozyme activity; F:catalytic activity; F:DNA-directed DNA polymerase activity;…	no GO terms	436			H. solani	Lysøe et al., 2017
CRV2T00000787_1	C:membrane; C:integral component of membrane	no GO terms	409		Effector	H. solani	Lysøe et al., 2017
CRV2T00001016_1	F:endonuclease activity; F:exonuclease activity; P:nucleic acid phosphodiester bond hydrolysis	no GO terms	616			H. solani	Lysøe et al., 2017
CRV2T00001178_1		no GO terms	377			H. solani	Lysøe et al., 2017
CRV2T00001228_1	F:N,N-dimethylaniline monooxygenase activity; C:integral component of membrane; F:flavin adenine dinucleotide binding; F:NADP binding; P:obsolete oxidation-reduction process	F:N,N-dimethylaniline monooxygenase activity; F:flavin adenine dinucleotide binding; F:NADP binding; P:obsolete oxidation-reduction process	512			H. solani	Lysøe et al., 2017
CRV2T00001209_1		no GO terms	192		Effector	F. graminearum,H. solani	Lysøe et al., 2017; Demissie et al., 2020
CRV2T00001287_1		no GO terms	95		Effector	H. solani	Lysøe et al., 2017
CRV2T00016981_1	F:oxidoreductase activity; P:obsolete oxidation-reduction process; F:FAD binding	F:oxidoreductase activity; F:flavin adenine dinucleotide binding; P:obsolete oxidation-reduction process; F:FAD binding	494	Putative oxydoreductase		H. solani	Lysøe et al., 2017
CRV2T00016954_1		no GO terms	361			F. graminearum	Demissie et al., 2020
CRV2T00017002_1	P:nucleotide catabolic process; F:hydrolase activity	P:nucleotide catabolic process; F:hydrolase activity	645			H. solani	Lysøe et al., 2017
CRV2T00018621_1		no GO terms	516			F. graminearum	Demissie et al., 2020
CRV2T00007035_1		no GO terms	143		Effector, CysteinEnriched	H. solani	Lysøe et al., 2017
CRV2T00007172_1	F:transferase activity	no GO terms	305			H. solani	Lysøe et al., 2017
CRV2T00007348_1	P:carbohydrate metabolic process; F:isomerase activity; F:carbohydrate binding	F:catalytic activity; P:carbohydrate metabolic process; F:isomerase activity; F:carbohydrate binding	404			H. solani	Lysøe et al., 2017
CRV2T00007422_1	F:hydrolase activity	no GO terms	414			H. solani	Lysøe et al., 2017
CRV2T00007472_1		no GO terms	365			H. solani	Lysøe et al., 2017
CRV2T00007583_1	F:endopolyphosphatase activity; C:vacuolar membrane; P:polyphosphate metabolic process; C:integral component of membrane	F:endopolyphosphatase activity; C:vacuole; C:integral component of membrane	686		Effector	H. solani	Lysøe et al., 2017
CRV2T00007873_1	C:membrane; C:integral component of membrane; F:hydrolase activity	no GO terms	440		Effector	H. solani	Lysøe et al., 2017
CRV2T00013481_1		no GO terms	103		Effector, CysteinEnriched	F. graminearum	Demissie et al., 2020
CRV2T00013466_1		no GO terms	171		Effector	F. graminearum,H. solani	Lysøe et al., 2017; Demissie et al., 2020
CRV2T00013666_1		no GO terms	145		Effector, CysteinEnriched	F. graminearum	Demissie et al., 2020
CRV2T00018114_1		no GO terms	69		Effector, CysteinEnriched	F. graminearum	Demissie et al., 2020
CRV2T00018258_1	F:RNA binding; F:ribonuclease T2 activity; P:RNA phosphodiester bond hydrolysis, endonucleolytic	F:RNA binding; F:ribonuclease T2 activity	395			H. solani	Lysøe et al., 2017
CRV2T00018241_1	C:extracellular region	no GO terms	487			H. solani	Lysøe et al., 2017
CRV2T00018285_1	F:hydrolase activity	F:hydrolase activity	631			F. graminearum	Demissie et al., 2020
CRV2T00017091_1	F:hydrolase activity	no GO terms	254			F. graminearum	Demissie et al., 2020
CRV2T00017101_1		no GO terms	235		Effector	H. solani	Lysøe et al., 2017
CRV2T00017090_1	C:membrane; C:integral component of membrane	no GO terms	249		Effector	F. graminearum	Demissie et al., 2020
CRV2T00017117_1	F:hydrolase activity	F:hydrolase activity	351			F. graminearum	Demissie et al., 2020
CRV2T00006325_1		no GO terms	103		Effector, CysteinEnriched	H. solani	Lysøe et al., 2017
CRV2T00006368_1		no GO terms	371			H. solani	Lysøe et al., 2017
CRV2T00016503_1	F:hydrolase activity, acting on glycosyl bonds	F:hydrolase activity, acting on glycosyl bonds	338			H. solani	Lysøe et al., 2017
CRV2T00016609_1	F:nucleotide binding; P:nucleotide catabolic process; F:hydrolase activity, acting on ester bonds; F:metal ion binding	F:nucleotide binding; P:nucleotide catabolic process; F:hydrolase activity; F:hydrolase activity, acting on ester bonds; F:metal ion binding	604			H. solani	Lysøe et al., 2017
CRV2T00016611_1	F:molecular_function	no GO terms	182		Effector	H. solani	Lysøe et al., 2017
CRV2T00016623_1	F:hydrolase activity, hydrolyzing O-glycosyl compounds; P:carbohydrate metabolic process; P:metabolic process; F:hydrolase activity; F:hydrolase activity, acting on glycosyl bonds	no GO terms	487			F. graminearum	Demissie et al., 2020
CRV2T00018816_1		no GO terms	103		Effector, CysteinEnriched	F. graminearum	Demissie et al., 2020
CRV2T00013195_1		no GO terms	513			F. graminearum	Demissie et al., 2020
CRV2T00013356_1	F:protein disulfide isomerase activity	no GO terms	465		Effector	H. solani	Lysøe et al., 2017
CRV2T00014889_1		no GO terms	253			F. graminearum	Demissie et al., 2020
CRV2T00014960_1	F:D-arabinono-1,4-lactone oxidase activity; C:mitochondrial membrane; P:obsolete oxidation-reduction process; F:FAD binding	F:D-arabinono-1,4-lactone oxidase activity; C:membrane; F:oxidoreductase activity; F:flavin adenine dinucleotide binding; P:obsolete oxidation-reduction process; F:FAD binding	505			F. graminearum,H. solani	Lysøe et al., 2017; Demissie et al., 2020
CRV2T00015014_1	C:extracellular region; C:cell wall	C:extracellular region	98		Effector, CysteinEnriched	H. solani	Lysøe et al., 2017
CRV2T00015069_1	F:monooxygenase activity	F:oxidoreductase activity	399			H. solani	Lysøe et al., 2017
CRV2T00015662_1	F:hydrolase activity, acting on carbon-nitrogen (but not peptide) bonds; F:metal ion binding; F:dioxygenase activity	F:hydrolase activity; F:hydrolase activity, acting on carbon-nitrogen (but not peptide) bonds	511			F. graminearum	Demissie et al., 2020
CRV2T00015670_1		no GO terms	564			H. solani	Lysøe et al., 2017
CRV2T00015945_1		no GO terms	71		Effector, CysteinEnriched	F. graminearum	Demissie et al., 2020
CRV2T00015962_1	F:hydrolase activity	no GO terms	254		Effector	H. solani	Lysøe et al., 2017
CRV2T00017891_1		no GO terms	201			H. solani	Lysøe et al., 2017
CRV2T00014399_1		no GO terms	194		Effector	F. graminearum	Demissie et al., 2020
CRV2T00014612_1		no GO terms	334			F. graminearum	Demissie et al., 2020
CRV2T00016336_1		no GO terms	168		Effector, CysteinEnriched	H. solani	Lysøe et al., 2017
CRV2T00008047_1	C:membrane; C:integral component of membrane	no GO terms	1719			H. solani	Lysøe et al., 2017
CRV2T00008198_1		no GO terms	154		CysteinEnriched	H. solani	Lysøe et al., 2017
CRV2T00008500_1	F:hydrolase activity	no GO terms	548			F. graminearum	Demissie et al., 2020
CRV2T00008801_1	F:hydrolase activity	F:hydrolase activity	257			F. graminearum	Demissie et al., 2020
CRV2T00014220_1	P:carbohydrate metabolic process; F:isomerase activity; F:carbohydrate binding	F:catalytic activity; P:carbohydrate metabolic process; F:isomerase activity; F:carbohydrate binding	377			H. solani	Lysøe et al., 2017
CRV2T00017698_1	F:endoribonuclease activity; F:ATP binding; P:mRNA processing; P:protein phosphorylation; C:integral component of membrane; P:endoplasmic reticulum unfolded protein response; P:RNA phosphodiester bond hydrolysis, endonucleolytic; F:protein serine kinase activity; F:protein threonine kinase activity	F:ribonuclease activity; F:protein kinase activity; F:ATP binding; P:mRNA processing; P:protein phosphorylation	1235			H. solani	Lysøe et al., 2017
*A few CAZymes were also classified as lipases or proteases, in these cases they are found in the protease or lipase section.
