# Supplementary material for: Insights into the ecological generalist lifestyle of Clonostachys fungi through analysis of their predicted secretomes
Source: Front Microbiol. 2023 Feb 16;14:1112673. doi: 10.3389/fmicb.2023.1112673 (PMC9978495; doi:10.3389/fmicb.2023.1112673)
Supplement: Supplementary file 2 [file Table_2.XLSX]

## Sheet: Summary_numbers
	C. byssicola	C. chloroleuca	Clonostachys sp. 19296	C. rhizophaga	C. rosea	C. solani	T. atroviride	T. reesei	T. virens
CAZymes
GH43	34	37	39	35	36	31	4	1	2
AA7	31	23	26	27	26	29	15	6	10
AA9	27	32	25	25	27	16	3	2	3
AA3	19	19	18	17	16	19	1	1	2
GH5	17	17	16	15	18	14	8	5	6
GH28	15	14	15	16	13	16	6	4	4
GH18*	7	8	9	7	6	6	17	12	21
GH20*	3	3	3	3	4	3	3	3	3
Proteases
subfamily S8A	26	23	25	23	24	24	6	2	4
subfamily S1A	10	9	9	10	11	11	0	0	0
subfamily M14A	10	8	10	9	8	9	0	1	0
subfamily S33	9	9	8	11	8	6	1	3	3
subfamily M43B	9	6	7	9	7	9	1	0	0
Other proteases	116	117	119	123	101	119	46	36	47
Total	196	187	192	195	191	193	54	42	54
Lipases
Phospholipase A2	6	5	7	8	7	7	2	1	1
Lipase 5	9	10	10	9	10	7	0	0	0
LYSOPHOSPHOLIPASE L1	8	9	11	8	6	12	0	0	0
GDSL-like Lipase/Acylhydrolase family	16	17	17	15	14	16	2	1	4
Other lipases	17	16	13	20	12	12	7	5	7
Total	56	57	58	60	49	54	11	7	12
Oxidoreducteses
Glucose–methanol–choline oxidoreductases	19	19	18	17	16	19	0	0	0
Flavin containing amine oxidoreductase	7	10	8	7	6	7	1	0	1
Other Oxidoreducteses	36	26	27	30	31	28	5	6	9
Total	62	55	53	54	53	54	6	6	10
Cystein-enriched secreted proteins
Hydrophobins*	8	13	7	5	7	5	9	6	8
Secreted hydrophobins	5	11	5	4	6	3	9	4	5
Total	125	147	123	120	119	117	99	52	88
Effectors
Effector with detectd motif	207	232	222	219	223	203	151	85	127
Serine proteases effectors	9	10	9	10	12	9	1	1	2
Metalloproteases effectors	4	3	6	2	4	4	1	0	0
LysM effectors	0	0	0	1	0	0	4	1	2
Cerato-platanin effectors	1	1	1	1	1	1	4	2	3
CFEM effectors	2	3	1	3	3	1	3	3	2
Thioredoxin effectors	3	3	3	3	3	3	4	3	4
Other effectors	188	212	202	199	200	185	134	75	114
Effectors with no detected motif	310	331	288	300	310	297	111	69	133
Total	517	563	510	519	533	500	262	154	260
*These families are shown because of their known role in the biocontrol action of Clonostachys spp. and Trichoderma spp.
