# Supplementary material for: Insights into the ecological generalist lifestyle of Clonostachys fungi through analysis of their predicted secretomes
Source: Front Microbiol. 2023 Feb 16;14:1112673. doi: 10.3389/fmicb.2023.1112673 (PMC9978495; doi:10.3389/fmicb.2023.1112673)
Supplement: Supplementary file 3 [file Table_3.XLSX]

## Sheet: Sheet1
Supplementary table S3: Orthogroups predicted by Orthodinder v. 2.5.2 in the analysed secretomes.
Orthogroup	Cbyssicola_secretedp	Cchloroleuca_secretedp	Clonostachys19296_secretedp	Crhizophaga_secretedp	Crosea_secretedp	Csolani_secretedp
OG0000000	CBYS24578T00003052_1, CBYS24578T00014690_1, CBYS24578T00014892_1, CBYS24578T00015619_1	CCHLO57077T00006454_1, CCHLO57077T00010524_1, CCHLO57077T00011348_1, CCHLO57077T00018554_1	CROS192.96T00001580_1, CROS192.96T00005700_1, CROS192.96T00008317_1, CROS192.96T00009048_1	CRHIZ90672AT00000253_1, CRHIZ90672AT00004999_1, CRHIZ90672AT00007734_1, CRHIZ90672AT00010445_1	CRV2T00000071_1, CRV2T00004791_1, CRV2T00012481_1, CRV2T00015069_1	CSOL1703T00005548_1, CSOL1703T00011853_1, CSOL1703T00013261_1, CSOL1703T00014605_1
OG0000001	CBYS24578T00007207_1, CBYS24578T00007345_1, CBYS24578T00013092_1, CBYS24578T00014060_1	CCHLO57077T00006871_1, CCHLO57077T00014576_1, CCHLO57077T00017112_1	CROS192.96T00000983_1, CROS192.96T00001040_1, CROS192.96T00001172_1, CROS192.96T00011869_1, CROS192.96T00018421_1	CRHIZ90672AT00003499_1, CRHIZ90672AT00003622_1, CRHIZ90672AT00011117_1, CRHIZ90672AT00017156_1	CRV2T00016723_1, CRV2T00016760_1, CRV2T00017963_1	CSOL1703T00008692_1, CSOL1703T00008812_1, CSOL1703T00008828_1, CSOL1703T00012723_1, CSOL1703T00013976_1
OG0000002	CBYS24578T00011040_1, CBYS24578T00011772_1, CBYS24578T00012585_1, CBYS24578T00012755_1	CCHLO57077T00012962_1, CCHLO57077T00016172_1, CCHLO57077T00016384_1	CROS192.96T00001328_1, CROS192.96T00002557_1, CROS192.96T00004296_1, CROS192.96T00011841_1, CROS192.96T00012127_1	CRHIZ90672AT00009521_1, CRHIZ90672AT00010928_1, CRHIZ90672AT00012801_1, CRHIZ90672AT00014406_1	CRV2T00005223_1, CRV2T00009922_1, CRV2T00012177_1, CRV2T00013992_1	CSOL1703T00010768_1, CSOL1703T00012047_1, CSOL1703T00015292_1, CSOL1703T00017422_1
OG0000003	CBYS24578T00006785_1, CBYS24578T00008198_1, CBYS24578T00014598_1	CCHLO57077T00010658_1, CCHLO57077T00014421_1, CCHLO57077T00015283_1, CCHLO57077T00016986_1	CROS192.96T00001663_1, CROS192.96T00002775_1, CROS192.96T00003811_1	CRHIZ90672AT00004228_1, CRHIZ90672AT00004336_1, CRHIZ90672AT00005129_1, CRHIZ90672AT00010539_1	CRV2T00003639_1, CRV2T00004703_1, CRV2T00008518_1, CRV2T00015618_1	CSOL1703T00000067_1, CSOL1703T00007293_1, CSOL1703T00012276_1, CSOL1703T00013175_1
OG0000004	CBYS24578T00002998_1, CBYS24578T00007216_1, CBYS24578T00017909_1	CCHLO57077T00006880_1, CCHLO57077T00010581_1, CCHLO57077T00014513_1	CROS192.96T00001159_1, CROS192.96T00007192_1, CROS192.96T00008374_1	CRHIZ90672AT00000305_1, CRHIZ90672AT00003613_1, CRHIZ90672AT00003673_1, CRHIZ90672AT00009696_1	CRV2T00000129_1, CRV2T00016769_1, CRV2T00017137_1	CSOL1703T00002388_1, CSOL1703T00005497_1, CSOL1703T00008804_1
OG0000005	CBYS24578T00011715_1, CBYS24578T00013748_1, CBYS24578T00016268_1	CCHLO57077T00000770_1, CCHLO57077T00013487_1, CCHLO57077T00017931_1	CROS192.96T00004630_1, CROS192.96T00006902_1, CROS192.96T00011224_1	CRHIZ90672AT00008648_1, CRHIZ90672AT00009468_1, CRHIZ90672AT00011747_1, CRHIZ90672AT00015866_1	CRV2T00002418_1, CRV2T00004568_1	CSOL1703T00003216_1, CSOL1703T00010245_1, CSOL1703T00014326_1, CSOL1703T00016340_1
OG0000006	CBYS24578T00001907_1, CBYS24578T00003035_1, CBYS24578T00016245_1	CCHLO57077T00000749_1, CCHLO57077T00010542_1, CCHLO57077T00011066_1	CROS192.96T00002953_1, CROS192.96T00003344_1, CROS192.96T00008331_1	CRHIZ90672AT00000270_1, CRHIZ90672AT00002445_1, CRHIZ90672AT00011768_1	CRV2T00000092_1, CRV2T00002441_1, CRV2T00014577_1	CSOL1703T00003192_1, CSOL1703T00005532_1, CSOL1703T00011233_1
OG0000007	CBYS24578T00008493_1, CBYS24578T00011488_1, CBYS24578T00015277_1	CCHLO57077T00008742_1, CCHLO57077T00009278_1, CCHLO57077T00015694_1	CROS192.96T00000514_1, CROS192.96T00009593_1, CROS192.96T00010686_1	CRHIZ90672AT00008992_1, CRHIZ90672AT00009943_1, CRHIZ90672AT00017527_1	CRV2T00011204_1, CRV2T00012711_1, CRV2T00016322_1	CSOL1703T00007674_1, CSOL1703T00009632_1, CSOL1703T00013815_1
OG0000008	CBYS24578T00015352_1, CBYS24578T00015466_1, CBYS24578T00016028_1	CCHLO57077T00008634_1, CCHLO57077T00010657_1, CCHLO57077T00010760_1, CCHLO57077T00019463_1	CROS192.96T00000411_1, CROS192.96T00002772_1, CROS192.96T00011911_1	CRHIZ90672AT00004120_1, CRHIZ90672AT00004229_1	CRV2T00012797_1, CRV2T00015617_1, CRV2T00015719_1	CSOL1703T00012277_1, CSOL1703T00012732_1, CSOL1703T00014854_1
OG0000009	CBYS24578T00012087_1, CBYS24578T00015505_1, CBYS24578T00016212_1	CCHLO57077T00000713_1, CCHLO57077T00006336_1, CCHLO57077T00011692_1	CROS192.96T00002249_1, CROS192.96T00003307_1, CROS192.96T00005583_1	CRHIZ90672AT00007612_1, CRHIZ90672AT00011808_1, CRHIZ90672AT00012254_1	CRV2T00002481_1, CRV2T00016490_1, CRV2T00017252_1	CSOL1703T00003156_1, CSOL1703T00006049_1
OG0000010	CBYS24578T00008375_1, CBYS24578T00010650_1, CBYS24578T00013045_1	CCHLO57077T00007142_1, CCHLO57077T00014498_1, CCHLO57077T00016095_1	CROS192.96T00002172_1, CROS192.96T00007916_1	CRHIZ90672AT00005311_1, CRHIZ90672AT00009765_1, CRHIZ90672AT00011068_1	CRV2T00015353_1, CRV2T00017071_1, CRV2T00018466_1	CSOL1703T00007125_1, CSOL1703T00014010_1
OG0000011	CBYS24578T00011982_1, CBYS24578T00014983_1, CBYS24578T00016497_1	CCHLO57077T00010833_1, CCHLO57077T00011439_1	CROS192.96T00001442_1, CROS192.96T00010518_1	CRHIZ90672AT00004048_1, CRHIZ90672AT00005596_1, CRHIZ90672AT00012426_1	CRV2T00012065_1, CRV2T00017000_1, CRV2T00018269_1	CSOL1703T00011940_1, CSOL1703T00013709_1, CSOL1703T00014945_1
OG0000012	CBYS24578T00014607_1	CCHLO57077T00015528_1, CCHLO57077T00016827_1, CCHLO57077T00018515_1	CROS192.96T00003375_1, CROS192.96T00009716_1, CROS192.96T00009717_1	CRHIZ90672AT00004730_1	CRV2T00018816_1, CRV2T00019161_1, CRV2T00019162_1	CSOL1703T00005625_1, CSOL1703T00005876_1, CSOL1703T00008987_1, CSOL1703T00012503_1, CSOL1703T00012506_1
OG0000013	CBYS24578T00005140_1, CBYS24578T00015407_1	CCHLO57077T00003205_1, CCHLO57077T00010710_1, CCHLO57077T00012741_1	CROS192.96T00002821_1, CROS192.96T00018481_1	CRHIZ90672AT00004172_1, CRHIZ90672AT00012685_1, CRHIZ90672AT00018606_1	CRV2T00001800_1, CRV2T00015670_1	CSOL1703T00002050_1, CSOL1703T00003907_1, CSOL1703T00012223_1
OG0000014	CBYS24578T00006549_1, CBYS24578T00017706_1	CCHLO57077T00009668_1, CCHLO57077T00017711_1	CROS192.96T00000864_1, CROS192.96T00004557_1	CRHIZ90672AT00004562_1, CRHIZ90672AT00017321_1	CRV2T00003403_1, CRV2T00013751_1, CRV2T00020679_1, CRV2T00022039_1, CRV2T00022042_1	CSOL1703T00014398_1, CSOL1703T00017695_1
OG0000015	CBYS24578T00010292_1, CBYS24578T00012192_1	CCHLO57077T00009952_1, CCHLO57077T00013988_1	CROS192.96T00007341_1, CROS192.96T00013804_1	CRHIZ90672AT00009437_1, CRHIZ90672AT00009466_1, CRHIZ90672AT00014360_1	CRV2T00013169_1, CRV2T00016610_1, CRV2T00021707_1, CRV2T00021710_1	CSOL1703T00005949_1, CSOL1703T00010502_1
OG0000016	CBYS24578T00013031_1, CBYS24578T00014258_1	CCHLO57077T00013835_1, CCHLO57077T00016109_1	CROS192.96T00000199_1, CROS192.96T00003485_1, CROS192.96T00007902_1	CRHIZ90672AT00004842_1, CRHIZ90672AT00006923_1, CRHIZ90672AT00011055_1	CRV2T00013015_1, CRV2T00015338_1	CSOL1703T00012612_1, CSOL1703T00012967_1, CSOL1703T00014025_1
OG0000017	CBYS24578T00013106_1, CBYS24578T00018065_1	CCHLO57077T00003715_1, CCHLO57077T00014591_1, CCHLO57077T00016421_1	CROS192.96T00010458_1, CROS192.96T00011607_1	CRHIZ90672AT00011131_1, CRHIZ90672AT00011230_1, CRHIZ90672AT00012494_1	CRV2T00011932_1, CRV2T00012138_1, CRV2T00015408_1	CSOL1703T00012010_1, CSOL1703T00013961_1
OG0000018	CBYS24578T00002029_1, CBYS24578T00010372_1	CCHLO57077T00009887_1, CCHLO57077T00012821_1, CCHLO57077T00018938_1	CROS192.96T00007740_1, CROS192.96T00014524_1	CRHIZ90672AT00009267_1, CRHIZ90672AT00009461_1, CRHIZ90672AT00014750_1	CRV2T00007061_1, CRV2T00013113_1, CRV2T00017144_1	CSOL1703T00009035_1
OG0000019	CBYS24578T00004353_1, CBYS24578T00006506_1	CCHLO57077T00005054_1, CCHLO57077T00009710_1	CROS192.96T00003102_1, CROS192.96T00004605_1, CROS192.96T00016150_1	CRHIZ90672AT00004607_1, CRHIZ90672AT00006609_1, CRHIZ90672AT00012651_1	CRV2T00003357_1, CRV2T00009023_1	CSOL1703T00009898_1, CSOL1703T00014356_1
OG0000020	CBYS24578T00007935_1	CCHLO57077T00018165_1, CCHLO57077T00018777_1, CCHLO57077T00019125_1, CCHLO57077T00019150_1, CCHLO57077T00019159_1, CCHLO57077T00019181_1, CCHLO57077T00019460_1, CCHLO57077T00019559_1			CRV2T00019784_1, CRV2T00019820_1, CRV2T00019842_1, CRV2T00019985_1, CRV2T00022182_1
OG0000021	CBYS24578T00008194_1, CBYS24578T00008505_1, CBYS24578T00011223_1	CCHLO57077T00006021_1, CCHLO57077T00009290_1, CCHLO57077T00014417_1		CRHIZ90672AT00005125_1, CRHIZ90672AT00008979_1, CRHIZ90672AT00010779_1	CRV2T00008522_1, CRV2T00016312_1	CSOL1703T00007297_1, CSOL1703T00013806_1, CSOL1703T00014877_1
OG0000022	CBYS24578T00009128_1, CBYS24578T00014833_1	CCHLO57077T00007534_1, CCHLO57077T00011982_1, CCHLO57077T00015586_1	CROS192.96T00004456_1, CROS192.96T00010759_1	CRHIZ90672AT00001842_1, CRHIZ90672AT00002094_1, CRHIZ90672AT00016738_1	CRV2T00010462_1	CSOL1703T00015487_1, CSOL1703T00016940_1, CSOL1703T00017340_1
OG0000023	CBYS24578T00012734_1, CBYS24578T00015120_1	CCHLO57077T00012493_1, CCHLO57077T00012944_1, CCHLO57077T00016965_1	CROS192.96T00002576_1, CROS192.96T00012169_1	CRHIZ90672AT00004315_1, CRHIZ90672AT00010900_1, CRHIZ90672AT00012583_1	CRV2T00008810_1	CSOL1703T00000088_1, CSOL1703T00012196_1, CSOL1703T00012432_1
OG0000024	CBYS24578T00003032_1, CBYS24578T00009804_1	CCHLO57077T00000118_1, CCHLO57077T00010545_1	CROS192.96T00005383_1, CROS192.96T00008335_1	CRHIZ90672AT00000272_1, CRHIZ90672AT00013952_1	CRV2T00000095_1	CSOL1703T00005530_1, CSOL1703T00006016_1, CSOL1703T00006977_1, CSOL1703T00017097_1
OG0000025	CBYS24578T00008373_1, CBYS24578T00013718_1	CCHLO57077T00003687_1, CCHLO57077T00007140_1	CROS192.96T00002168_1, CROS192.96T00002943_1, CROS192.96T00014949_1	CRHIZ90672AT00005309_1, CRHIZ90672AT00011209_1	CRV2T00011959_1, CRV2T00018464_1	CSOL1703T00006802_1, CSOL1703T00007128_1
OG0000026	CBYS24578T00008740_1, CBYS24578T00017672_1	CCHLO57077T00008065_1, CCHLO57077T00010462_1	CROS192.96T00001749_1, CROS192.96T00010595_1	CRHIZ90672AT00000197_1, CRHIZ90672AT00014158_1	CRV2T00000012_1, CRV2T00005455_1	CSOL1703T00005604_1, CSOL1703T00014545_1, CSOL1703T00015838_1
OG0000027	CBYS24578T00011842_1, CBYS24578T00018413_1	CCHLO57077T00007024_1, CCHLO57077T00011921_1, CCHLO57077T00015600_1, CCHLO57077T00017146_1, CCHLO57077T00017490_1		CRHIZ90672AT00002081_1, CRHIZ90672AT00017564_1, CRHIZ90672AT00019040_1	CRV2T00010191_1, CRV2T00012415_1	CSOL1703T00011099_1
OG0000028	CBYS24578T00011964_1, CBYS24578T00012980_1	CCHLO57077T00002981_1, CCHLO57077T00005876_1	CROS192.96T00007715_1, CROS192.96T00007854_1, CROS192.96T00012411_1	CRHIZ90672AT00004653_1, CRHIZ90672AT00005613_1	CRV2T00015291_1, CRV2T00018285_1	CSOL1703T00013726_1, CSOL1703T00014066_1
OG0000029	CBYS24578T00012470_1, CBYS24578T00012629_1, CBYS24578T00016857_1	CCHLO57077T00002732_1, CCHLO57077T00013281_1, CCHLO57077T00015279_1	CROS192.96T00001285_1, CROS192.96T00012013_1	CRHIZ90672AT00012846_1, CRHIZ90672AT00018165_1	CRV2T00011057_1	CSOL1703T00009490_1, CSOL1703T00012088_1
OG0000030	CBYS24578T00016238_1, CBYS24578T00016512_1	CCHLO57077T00000743_1, CCHLO57077T00010852_1	CROS192.96T00003338_1, CROS192.96T00010536_1, CROS192.96T00017011_1	CRHIZ90672AT00004032_1, CRHIZ90672AT00011774_1	CRV2T00002448_1, CRV2T00016981_1	CSOL1703T00003185_1, CSOL1703T00014964_1
OG0000031	CBYS24578T00001080_1, CBYS24578T00012049_1, CBYS24578T00016550_1	CCHLO57077T00002897_1, CCHLO57077T00006137_1, CCHLO57077T00010883_1		CRHIZ90672AT00003999_1, CRHIZ90672AT00005530_1	CRV2T00016954_1, CRV2T00018203_1	CSOL1703T00013639_1, CSOL1703T00014995_1
OG0000032	CBYS24578T00002026_1, CBYS24578T00005159_1	CCHLO57077T00003185_1, CCHLO57077T00012817_1	CROS192.96T00006630_1, CROS192.96T00015957_1	CRHIZ90672AT00002566_1, CRHIZ90672AT00012665_1	CRV2T00001821_1, CRV2T00007057_1	CSOL1703T00003886_1, CSOL1703T00011117_1
OG0000033	CBYS24578T00002132_1, CBYS24578T00008295_1	CCHLO57077T00007067_1, CCHLO57077T00013467_1, CCHLO57077T00016831_1	CROS192.96T00002069_1, CROS192.96T00014109_1	CRHIZ90672AT00005229_1, CRHIZ90672AT00016641_1	CRV2T00014520_1, CRV2T00019519_1	CSOL1703T00011016_1
OG0000034	CBYS24578T00005141_1, CBYS24578T00009406_1	CCHLO57077T00003204_1, CCHLO57077T00015608_1	CROS192.96T00004432_1, CROS192.96T00018480_1	CRHIZ90672AT00002074_1, CRHIZ90672AT00012684_1	CRV2T00001801_1, CRV2T00010203_1	CSOL1703T00003905_1, CSOL1703T00016916_1
OG0000035	CBYS24578T00005170_1, CBYS24578T00013289_1	CCHLO57077T00011602_1, CCHLO57077T00011808_1	CROS192.96T00002366_1, CROS192.96T00004969_1	CRHIZ90672AT00003442_1, CRHIZ90672AT00010402_1	CRV2T00004950_1, CRV2T00016484_1	CSOL1703T00006187_1, CSOL1703T00013400_1
OG0000036	CBYS24578T00006472_1, CBYS24578T00016684_1	CCHLO57077T00000672_1, CCHLO57077T00002757_1	CROS192.96T00003264_1, CROS192.96T00004718_1	CRHIZ90672AT00005394_1, CRHIZ90672AT00011859_1	CRV2T00002528_1, CRV2T00015847_1	CSOL1703T00003111_1, CSOL1703T00016658_1
OG0000037	CBYS24578T00006564_1, CBYS24578T00017631_1	CCHLO57077T00009654_1, CCHLO57077T00010500_1	CROS192.96T00001712_1, CROS192.96T00004539_1	CRHIZ90672AT00000235_1, CRHIZ90672AT00004547_1	CRV2T00000054_1, CRV2T00003418_1	CSOL1703T00005568_1, CSOL1703T00014425_1
OG0000038	CBYS24578T00006589_1, CBYS24578T00006949_1, CBYS24578T00007702_1, CBYS24578T00012535_1	CCHLO57077T00018227_1	CROS192.96T00004513_1, CROS192.96T00008517_1, CROS192.96T00008754_1	CRHIZ90672AT00004522_1, CRHIZ90672AT00005148_1	CRV2T00003443_1	CSOL1703T00008399_1
OG0000039	CBYS24578T00006591_1, CBYS24578T00011995_1	CCHLO57077T00002948_1, CCHLO57077T00009628_1	CROS192.96T00006232_1, CROS192.96T00015726_1	CRHIZ90672AT00004520_1, CRHIZ90672AT00005583_1	CRV2T00003445_1, CRV2T00018258_1	CSOL1703T00013698_1, CSOL1703T00014453_1
OG0000040	CBYS24578T00007235_1, CBYS24578T00009196_1	CCHLO57077T00006895_1, CCHLO57077T00007588_1	CROS192.96T00001140_1, CROS192.96T00010717_1	CRHIZ90672AT00001893_1, CRHIZ90672AT00003595_1	CRV2T00010407_1, CRV2T00016785_1	CSOL1703T00008789_1, CSOL1703T00015530_1
OG0000041	CBYS24578T00007277_1, CBYS24578T00015168_1	CCHLO57077T00006932_1, CCHLO57077T00012540_1	CROS192.96T00001105_1, CROS192.96T00015840_1	CRHIZ90672AT00003559_1, CRHIZ90672AT00012538_1	CRV2T00008766_1, CRV2T00016818_1	CSOL1703T00008752_1, CSOL1703T00012479_1
OG0000042	CBYS24578T00007571_1, CBYS24578T00016964_1	CCHLO57077T00012194_1, CCHLO57077T00012668_1	CROS192.96T00001866_1, CROS192.96T00017731_1	CRHIZ90672AT00000082_1, CRHIZ90672AT00007157_1	CRV2T00008082_1, CRV2T00017499_1	CSOL1703T00002121_1, CSOL1703T00005708_1
OG0000043	CBYS24578T00007933_1, CBYS24578T00010685_1	CCHLO57077T00007420_1, CCHLO57077T00009982_1	CROS192.96T00007239_1, CROS192.96T00010071_1	CRHIZ90672AT00005640_1, CRHIZ90672AT00009735_1	CRV2T00017101_1, CRV2T00019248_1	CSOL1703T00002426_1, CSOL1703T00006812_1
OG0000044	CBYS24578T00008386_1, CBYS24578T00017076_1	CCHLO57077T00007153_1, CCHLO57077T00011184_1	CROS192.96T00008566_1, CROS192.96T00016084_1	CRHIZ90672AT00005909_1, CRHIZ90672AT00012982_1	CRV2T00010874_1, CRV2T00018475_1	CSOL1703T00007116_1, CSOL1703T00009330_1
OG0000045	CBYS24578T00008550_1, CBYS24578T00011173_1	CCHLO57077T00005974_1, CCHLO57077T00009325_1	CROS192.96T00000567_1, CROS192.96T00012775_1	CRHIZ90672AT00008938_1, CRHIZ90672AT00014507_1	CRV2T00013889_1, CRV2T00016275_1	CSOL1703T00010909_1, CSOL1703T00015181_1
OG0000046	CBYS24578T00008733_1, CBYS24578T00015421_1	CCHLO57077T00008058_1, CCHLO57077T00010701_1	CROS192.96T00002808_1	CRHIZ90672AT00004180_1, CRHIZ90672AT00014151_1	CRV2T00005448_1, CRV2T00015662_1	CSOL1703T00012233_1, CSOL1703T00015376_1, CSOL1703T00015845_1
OG0000047	CBYS24578T00008990_1, CBYS24578T00015290_1	CCHLO57077T00008314_1, CCHLO57077T00017272_1	CROS192.96T00010672_1, CROS192.96T00018385_1	CRHIZ90672AT00008237_1, CRHIZ90672AT00017531_1	CRV2T00005704_1, CRV2T00011193_1	CSOL1703T00009036_1, CSOL1703T00009619_1
OG0000048	CBYS24578T00009528_1, CBYS24578T00009946_1	CCHLO57077T00000255_1, CCHLO57077T00006592_1	CROS192.96T00010363_1, CROS192.96T00010804_1, CROS192.96T00016479_1	CRHIZ90672AT00007935_1, CRHIZ90672AT00013345_1	CRV2T00002945_1	CSOL1703T00002690_1, CSOL1703T00016740_1
OG0000049	CBYS24578T00010500_1, CBYS24578T00012503_1	CCHLO57077T00007227_1, CCHLO57077T00019098_1	CROS192.96T00011541_1	CRHIZ90672AT00005832_1, CRHIZ90672AT00016278_1, CRHIZ90672AT00018198_1	CRV2T00011092_1, CRV2T00017717_1	CSOL1703T00002582_1, CSOL1703T00009527_1
OG0000050	CBYS24578T00011632_1, CBYS24578T00014411_1	CCHLO57077T00012007_1, CCHLO57077T00013560_1	CROS192.96T00004910_1, CROS192.96T00016979_1	CRHIZ90672AT00015464_1, CRHIZ90672AT00017926_1	CRV2T00009633_1, CRV2T00010062_1	CSOL1703T00015889_1, CSOL1703T00016455_1
OG0000051	CBYS24578T00011769_1, CBYS24578T00016351_1	CCHLO57077T00014805_1, CCHLO57077T00014862_1	CROS192.96T00008021_1, CROS192.96T00012125_1	CRHIZ90672AT00009518_1, CRHIZ90672AT00009576_1	CRV2T00009869_1, CRV2T00009926_1	CSOL1703T00017419_1, CSOL1703T00017478_1
OG0000052	CBYS24578T00012597_1, CBYS24578T00013039_1	CCHLO57077T00013313_1, CCHLO57077T00016100_1	CROS192.96T00001315_1, CROS192.96T00007910_1	CRHIZ90672AT00011063_1, CRHIZ90672AT00012815_1	CRV2T00012189_1, CRV2T00015347_1	CSOL1703T00012059_1, CSOL1703T00014015_1
OG0000053	CBYS24578T00013145_1, CBYS24578T00013858_1	CCHLO57077T00014632_1, CCHLO57077T00016075_1	CROS192.96T00008053_1, CROS192.96T00010423_1	CRHIZ90672AT00011177_1, CRHIZ90672AT00014925_1	CRV2T00009422_1, CRV2T00015452_1	CSOL1703T00013913_1, CSOL1703T00016045_1
OG0000054	CBYS24578T00015066_1, CBYS24578T00017850_1	CCHLO57077T00010046_1, CCHLO57077T00012436_1	CROS192.96T00007138_1, CROS192.96T00012133_1	CRHIZ90672AT00012637_1, CRHIZ90672AT00018429_1	CRV2T00008306_1, CRV2T00015510_1	CSOL1703T00002340_1, CSOL1703T00012384_1
OG0000055	CBYS24578T00016163_1, CBYS24578T00017253_1	CCHLO57077T00011723_1, CCHLO57077T00012568_1	CROS192.96T00002280_1, CROS192.96T00003391_1	CRHIZ90672AT00004737_1, CRHIZ90672AT00012284_1	CRV2T00008737_1, CRV2T00016365_1	CSOL1703T00006093_1, CSOL1703T00012513_1
OG0000056	CBYS24578T00016887_1, CBYS24578T00017310_1	CCHLO57077T00010954_1, CCHLO57077T00015849_1	CROS192.96T00004791_1, CROS192.96T00009203_1	CRHIZ90672AT00005321_1, CRHIZ90672AT00011977_1	CRV2T00003267_1, CRV2T00018395_1	CSOL1703T00016562_1, CSOL1703T00017761_1
OG0000057	CBYS24578T00003517_1, CBYS24578T00013209_1	CCHLO57077T00001295_1	CROS192.96T00000736_1, CROS192.96T00010802_1, CROS192.96T00012712_1	CRHIZ90672AT00008700_1, CRHIZ90672AT00010315_1	CRV2T00004531_1, CRV2T00004861_1	CSOL1703T00000956_1
OG0000058	CBYS24578T00004975_1, CBYS24578T00016160_1		CROS192.96T00003394_1, CROS192.96T00008952_1, CROS192.96T00011624_1	CRHIZ90672AT00004740_1, CRHIZ90672AT00013756_1	CRV2T00001563_1, CRV2T00008733_1	CSOL1703T00004072_1, CSOL1703T00010486_1
OG0000059	CBYS24578T00005092_1, CBYS24578T00007772_1	CCHLO57077T00003254_1, CCHLO57077T00007253_1	CROS192.96T00015488_1, CROS192.96T00016813_1	CRHIZ90672AT00005810_1, CRHIZ90672AT00012734_1	CRV2T00001678_1, CRV2T00016071_1	CSOL1703T00003957_1
OG0000060	CBYS24578T00005917_1, CBYS24578T00018279_1	CCHLO57077T00009085_1, CCHLO57077T00010433_1	CROS192.96T00014799_1	CRHIZ90672AT00000163_1, CRHIZ90672AT00018071_1	CRV2T00014765_1, CRV2T00017575_1	CSOL1703T00005633_1, CSOL1703T00008040_1
OG0000061	CBYS24578T00006310_1, CBYS24578T00012177_1	CCHLO57077T00000517_1, CCHLO57077T00013974_1	CROS192.96T00007352_1, CROS192.96T00008888_1	CRHIZ90672AT00011404_1, CRHIZ90672AT00014375_1	CRV2T00016595_1	CSOL1703T00002955_1, CSOL1703T00005969_1
OG0000062	CBYS24578T00006455_1, CBYS24578T00016761_1	CCHLO57077T00000659_1, CCHLO57077T00016259_1	CROS192.96T00003243_1, CROS192.96T00017944_1	CRHIZ90672AT00003934_1, CRHIZ90672AT00011874_1	CRV2T00016893_1, CRV2T00020649_1	CSOL1703T00003096_1
OG0000063	CBYS24578T00007325_1, CBYS24578T00012427_1	CCHLO57077T00003864_1, CCHLO57077T00006978_1, CCHLO57077T00015842_1	CROS192.96T00001054_1	CRHIZ90672AT00003512_1, CRHIZ90672AT00013528_1	CRV2T00003274_1, CRV2T00018928_1	CSOL1703T00008705_1
OG0000064	CBYS24578T00008196_1	CCHLO57077T00014419_1	CROS192.96T00001967_1, CROS192.96T00012124_1	CRHIZ90672AT00005127_1, CRHIZ90672AT00009517_1	CRV2T00008520_1, CRV2T00009927_1, CRV2T00019139_1	CSOL1703T00007295_1, CSOL1703T00017418_1
OG0000065	CBYS24578T00009040_1, CBYS24578T00012970_1	CCHLO57077T00005866_1	CROS192.96T00007753_1	CRHIZ90672AT00004641_1, CRHIZ90672AT00008190_1, CRHIZ90672AT00009465_1	CRV2T00015284_1	CSOL1703T00008988_1, CSOL1703T00014076_1, CSOL1703T00018176_1
OG0000066	CBYS24578T00009279_1, CBYS24578T00017183_1	CCHLO57077T00007665_1	CROS192.96T00002342_1, CROS192.96T00013330_1	CRHIZ90672AT00001970_1, CRHIZ90672AT00012347_1	CRV2T00010332_1, CRV2T00016464_1	CSOL1703T00006159_1, CSOL1703T00015599_1
OG0000067	CBYS24578T00010288_1	CCHLO57077T00009956_1	CROS192.96T00004299_1, CROS192.96T00005249_1, CROS192.96T00013469_1, CROS192.96T00013817_1	CRHIZ90672AT00009433_1	CRV2T00013173_1, CRV2T00020609_1, CRV2T00020612_1	CSOL1703T00010507_1
OG0000068	CBYS24578T00012157_1, CBYS24578T00018100_1	CCHLO57077T00007426_1, CCHLO57077T00013957_1	CROS192.96T00005175_1	CRHIZ90672AT00001737_1, CRHIZ90672AT00018832_1	CRV2T00010577_1, CRV2T00016563_1	CSOL1703T00005985_1, CSOL1703T00007463_1
OG0000069	CBYS24578T00012167_1, CBYS24578T00013702_1	CCHLO57077T00003704_1, CCHLO57077T00013966_1	CROS192.96T00009191_1, CROS192.96T00011618_1	CRHIZ90672AT00011224_1	CRV2T00011943_1, CRV2T00016588_1	CSOL1703T00005976_1, CSOL1703T00006784_1
OG0000070	CBYS24578T00012482_1, CBYS24578T00017859_1	CCHLO57077T00010039_1, CCHLO57077T00018433_1	CROS192.96T00007156_1, CROS192.96T00012028_1	CRHIZ90672AT00018178_1	CRV2T00011071_1	CSOL1703T00002349_1, CSOL1703T00009503_1, CSOL1703T00018243_1
OG0000071	CBYS24578T00013002_1	CCHLO57077T00005896_1, CCHLO57077T00013417_1	CROS192.96T00007872_1, CROS192.96T00014734_1	CRHIZ90672AT00004670_1, CRHIZ90672AT00015317_1	CRV2T00014464_1, CRV2T00015306_1	CSOL1703T00010959_1, CSOL1703T00014051_1
OG0000072	CBYS24578T00013088_1, CBYS24578T00014185_1	CCHLO57077T00013776_1, CCHLO57077T00014572_1	CROS192.96T00000246_1	CRHIZ90672AT00006983_1, CRHIZ90672AT00011113_1	CRV2T00012963_1, CRV2T00015390_1	CSOL1703T00012908_1, CSOL1703T00013980_1
OG0000073	CBYS24578T00013392_1, CBYS24578T00015679_1	CCHLO57077T00012398_1, CCHLO57077T00016724_1	CROS192.96T00005113_1, CROS192.96T00007024_1	CRHIZ90672AT00001675_1, CRHIZ90672AT00009311_1	CRV2T00013402_1	CSOL1703T00007516_1, CSOL1703T00010617_1
OG0000074	CBYS24578T00017640_1	CCHLO57077T00006305_1, CCHLO57077T00010492_1	CROS192.96T00000919_1, CROS192.96T00001721_1, CROS192.96T00005248_1	CRHIZ90672AT00000227_1	CRV2T00000043_1, CRV2T00017217_1	CSOL1703T00005577_1, CSOL1703T00014764_1
OG0000075	CBYS24578T00002864_1, CBYS24578T00014314_1	CCHLO57077T00004668_1	CROS192.96T00000144_1, CROS192.96T00018402_1	CRHIZ90672AT00000447_1, CRHIZ90672AT00006872_1, CRHIZ90672AT00011891_1	CRV2T00000266_1	CSOL1703T00005370_1
OG0000076	CBYS24578T00003421_1	CCHLO57077T00001386_1, CCHLO57077T00019455_1, CCHLO57077T00019791_1, CCHLO57077T00019834_1, CCHLO57077T00019835_1	CROS192.96T00009496_1	CRHIZ90672AT00008792_1	CRV2T00019544_1	CSOL1703T00000865_1
OG0000077	CBYS24578T00004494_1	CCHLO57077T00004919_1	CROS192.96T00017551_1	CRHIZ90672AT00006213_1	CRV2T00009159_1, CRV2T00020308_1, CRV2T00020311_1, CRV2T00021516_1, CRV2T00021518_1	CSOL1703T00010037_1
OG0000078	CBYS24578T00004966_1, CBYS24578T00011536_1	CCHLO57077T00003373_1	CROS192.96T00000451_1, CROS192.96T00008943_1	CRHIZ90672AT00009894_1, CRHIZ90672AT00013747_1	CRV2T00012764_1	CSOL1703T00012698_1, CSOL1703T00018093_1
OG0000079	CBYS24578T00005207_1	CCHLO57077T00017023_1	CROS192.96T00002408_1, CROS192.96T00009243_1, CROS192.96T00011032_1	CRHIZ90672AT00003403_1, CRHIZ90672AT00003888_1	CRV2T00011370_1	CSOL1703T00006230_1, CSOL1703T00008374_1
OG0000080	CBYS24578T00005296_1	CCHLO57077T00004184_1, CCHLO57077T00016735_1, CCHLO57077T00017381_1, CCHLO57077T00018091_1, CCHLO57077T00019394_1	CROS192.96T00007513_1	CRHIZ90672AT00003310_1	CRV2T00011463_1	CSOL1703T00006322_1
OG0000081	CBYS24578T00007129_1, CBYS24578T00017961_1	CCHLO57077T00016772_1	CROS192.96T00014624_1, CROS192.96T00018049_1	CRHIZ90672AT00003697_1, CRHIZ90672AT00016320_1	CRV2T00014098_1, CRV2T00017891_1	CSOL1703T00008565_1
OG0000082	CBYS24578T00013242_1, CBYS24578T00013350_1, CBYS24578T00014917_1, CBYS24578T00016905_1, CBYS24578T00018754_1	CCHLO57077T00016368_1	CROS192.96T00007355_1, CROS192.96T00011211_1	CRHIZ90672AT00012352_1		CSOL1703T00005938_1
OG0000083	CBYS24578T00013893_1	CCHLO57077T00005905_1, CCHLO57077T00010536_1	CROS192.96T00008325_1	CRHIZ90672AT00000264_1, CRHIZ90672AT00011037_1, CRHIZ90672AT00012573_1	CRV2T00000086_1, CRV2T00015319_1	CSOL1703T00005538_1
OG0000084	CBYS24578T00014866_1	CCHLO57077T00011951_1, CCHLO57077T00013029_1	CROS192.96T00002520_1	CRHIZ90672AT00010968_1, CRHIZ90672AT00016701_1	CRV2T00005179_1, CRV2T00009718_1	CSOL1703T00010733_1, CSOL1703T00017315_1
OG0000085	CBYS24578T00015280_1, CBYS24578T00017407_1	CCHLO57077T00017606_1	CROS192.96T00002681_1, CROS192.96T00010682_1, CROS192.96T00018350_1	CRHIZ90672AT00014666_1	CRV2T00017150_1	CSOL1703T00009629_1, CSOL1703T00014822_1
OG0000086	CBYS24578T00016465_1, CBYS24578T00018582_1	CCHLO57077T00010808_1, CCHLO57077T00011481_1		CRHIZ90672AT00004076_1, CRHIZ90672AT00010430_1	CRV2T00004803_1, CRV2T00018880_1	CSOL1703T00013272_1, CSOL1703T00014917_1
OG0000087	CBYS24578T00016482_1		CROS192.96T00008731_1, CROS192.96T00015445_1		CRV2T00003298_1, CRV2T00017010_1, CRV2T00017011_1, CRV2T00018900_1	CSOL1703T00014935_1, CSOL1703T00016018_1, CSOL1703T00017110_1
OG0000088	CBYS24578T00003484_1	CCHLO57077T00001325_1, CCHLO57077T00017368_1	CROS192.96T00012683_1	CRHIZ90672AT00008729_1, CRHIZ90672AT00014830_1	CRV2T00004497_1, CRV2T00009516_1	CSOL1703T00000928_1
OG0000089	CBYS24578T00003615_1, CBYS24578T00014569_1	CCHLO57077T00017983_1, CCHLO57077T00017997_1	CROS192.96T00010202_1, CROS192.96T00016707_1		CRV2T00004603_1	CSOL1703T00013146_1, CSOL1703T00016976_1
OG0000090	CBYS24578T00005201_1, CBYS24578T00017832_1	CCHLO57077T00011842_1, CCHLO57077T00017015_1	CROS192.96T00004342_1	CRHIZ90672AT00003410_1, CRHIZ90672AT00003882_1	CRV2T00011363_1, CRV2T00014279_1
OG0000091	CBYS24578T00005277_1	CCHLO57077T00004202_1, CCHLO57077T00016038_1	CROS192.96T00015440_1	CRHIZ90672AT00003328_1, CRHIZ90672AT00014888_1	CRV2T00011446_1	CSOL1703T00006305_1, CSOL1703T00016013_1
OG0000092	CBYS24578T00006948_1, CBYS24578T00016969_1	CCHLO57077T00018300_1	CROS192.96T00011052_1	CRHIZ90672AT00003863_1	CRV2T00014266_1, CRV2T00017490_1	CSOL1703T00005714_1, CSOL1703T00008396_1
OG0000093	CBYS24578T00008472_1	CCHLO57077T00001259_1, CCHLO57077T00009257_1	CROS192.96T00004628_1	CRHIZ90672AT00008650_1, CRHIZ90672AT00009014_1	CRV2T00004566_1	CSOL1703T00013836_1, CSOL1703T00014328_1
OG0000094	CBYS24578T00009693_1, CBYS24578T00012525_1	CCHLO57077T00015947_1, CCHLO57077T00018587_1	CROS192.96T00012063_1	CRHIZ90672AT00012653_1, CRHIZ90672AT00014941_1	CRV2T00011106_1	CSOL1703T00009543_1
OG0000095	CBYS24578T00011506_1	CCHLO57077T00008705_1	CROS192.96T00000496_1, CROS192.96T00002662_1	CRHIZ90672AT00009924_1	CRV2T00012731_1, CRV2T00020328_1, CRV2T00020331_1	CSOL1703T00007657_1
OG0000096	CBYS24578T00011943_1, CBYS24578T00015962_1, CBYS24578T00016713_1	CCHLO57077T00014955_1	CROS192.96T00000343_1, CROS192.96T00004563_1	CRHIZ90672AT00013607_1	CRV2T00012860_1	CSOL1703T00012802_1
OG0000097	CBYS24578T00014043_1, CBYS24578T00017637_1	CCHLO57077T00010494_1	CROS192.96T00000972_1, CROS192.96T00001719_1	CRHIZ90672AT00000229_1, CRHIZ90672AT00017145_1	CRV2T00000045_1	CSOL1703T00005574_1
OG0000098	CBYS24578T00018188_1	CCHLO57077T00013096_1	CROS192.96T00000772_1	CRHIZ90672AT00008462_1, CRHIZ90672AT00018533_1	CRV2T00008696_1, CRV2T00012828_1, CRV2T00013615_1	CSOL1703T00017603_1
OG0000099	CBYS24578T00000222_1, CBYS24578T00007221_1	CCHLO57077T00005293_1	CROS192.96T00005962_1	CRHIZ90672AT00007502_1	CRV2T00006724_1	CSOL1703T00001793_1, CSOL1703T00008799_1
OG0000100	CBYS24578T00001000_1	CCHLO57077T00006217_1	CROS192.96T00010803_1, CROS192.96T00011819_1	CRHIZ90672AT00011990_1, CRHIZ90672AT00018850_1	CRV2T00005946_1	CSOL1703T00001026_1
OG0000101	CBYS24578T00003584_1, CBYS24578T00011606_1		CROS192.96T00008694_1, CROS192.96T00014928_1	CRHIZ90672AT00008619_1		CSOL1703T00013005_1, CSOL1703T00014300_1, CSOL1703T00016481_1
OG0000102	CBYS24578T00003585_1	CCHLO57077T00001227_1, CCHLO57077T00019448_1, CCHLO57077T00019731_1	CROS192.96T00009187_1	CRHIZ90672AT00008618_1	CRV2T00004596_1	CSOL1703T00014299_1
OG0000103	CBYS24578T00003717_1, CBYS24578T00006599_1	CCHLO57077T00000907_1	CROS192.96T00014274_1	CRHIZ90672AT00004516_1, CRHIZ90672AT00017092_1	CRV2T00001717_1	CSOL1703T00003357_1
OG0000104	CBYS24578T00004422_1	CCHLO57077T00004983_1, CCHLO57077T00010336_1	CROS192.96T00010095_1	CRHIZ90672AT00013083_1	CRV2T00015154_1	CSOL1703T00008250_1, CSOL1703T00009966_1
OG0000105	CBYS24578T00005295_1	CCHLO57077T00004185_1, CCHLO57077T00017382_1	CROS192.96T00007514_1	CRHIZ90672AT00003311_1	CRV2T00011462_1, CRV2T00018642_1	CSOL1703T00006321_1
OG0000106	CBYS24578T00006051_1	CCHLO57077T00008953_1	CROS192.96T00006453_1	CRHIZ90672AT00017472_1	CRV2T00014632_1, CRV2T00020512_1, CRV2T00020521_1	CSOL1703T00007907_1
OG0000107	CBYS24578T00006344_1, CBYS24578T00013713_1	CCHLO57077T00000549_1	CROS192.96T00008852_1	CRHIZ90672AT00011373_1	CRV2T00002649_1, CRV2T00009760_1	CSOL1703T00002987_1
OG0000108	CBYS24578T00006556_1	CCHLO57077T00009662_1	CROS192.96T00004545_1, CROS192.96T00006554_1	CRHIZ90672AT00004554_1	CRV2T00003410_1	CSOL1703T00014410_1, CSOL1703T00017286_1
OG0000109	CBYS24578T00006897_1, CBYS24578T00009814_1	CCHLO57077T00002073_1, CCHLO57077T00016626_1	CROS192.96T00018103_1	CRHIZ90672AT00018855_1	CRV2T00003747_1	CSOL1703T00000180_1
OG0000110	CBYS24578T00007055_1, CBYS24578T00017546_1, CBYS24578T00018596_1	CCHLO57077T00006729_1		CRHIZ90672AT00003762_1	CRV2T00014165_1, CRV2T00018579_1	CSOL1703T00008501_1
OG0000111	CBYS24578T00007103_1, CBYS24578T00008144_1, CBYS24578T00014533_1	CCHLO57077T00016508_1		CRHIZ90672AT00000381_1	CRV2T00000206_1	CSOL1703T00007722_1, CSOL1703T00012419_1
OG0000112	CBYS24578T00007104_1	CCHLO57077T00006765_1	CROS192.96T00014656_1	CRHIZ90672AT00003728_1	CRV2T00014128_1, CRV2T00018939_1	CSOL1703T00008537_1, CSOL1703T00017109_1
OG0000113	CBYS24578T00008572_1, CBYS24578T00012004_1	CCHLO57077T00009354_1	CROS192.96T00000597_1	CRHIZ90672AT00008913_1	CRV2T00016251_1	CSOL1703T00010885_1, CSOL1703T00013689_1
OG0000114	CBYS24578T00008633_1	CCHLO57077T00009417_1	CROS192.96T00000663_1	CRHIZ90672AT00008851_1	CRV2T00016193_1, CRV2T00021563_1, CRV2T00021564_1	CSOL1703T00010824_1
OG0000115	CBYS24578T00009028_1	CCHLO57077T00008347_1	CROS192.96T00009734_1	CRHIZ90672AT00008202_1	CRV2T00005739_1, CRV2T00021948_1, CRV2T00021953_1	CSOL1703T00009000_1
OG0000116	CBYS24578T00009029_1	CCHLO57077T00008348_1	CROS192.96T00009730_1	CRHIZ90672AT00008201_1	CRV2T00005740_1, CRV2T00021949_1, CRV2T00021952_1	CSOL1703T00008999_1
OG0000117	CBYS24578T00009300_1	CCHLO57077T00007682_1	CROS192.96T00013315_1	CRHIZ90672AT00001987_1	CRV2T00010310_1, CRV2T00021940_1, CRV2T00021941_1	CSOL1703T00015616_1
OG0000118	CBYS24578T00009642_1	CCHLO57077T00015406_1	CROS192.96T00008185_1, CROS192.96T00010810_1	CRHIZ90672AT00015635_1	CRV2T00018326_1, CRV2T00021777_1	CSOL1703T00017881_1
OG0000119	CBYS24578T00009643_1	CCHLO57077T00015405_1	CROS192.96T00008186_1	CRHIZ90672AT00015634_1	CRV2T00018325_1, CRV2T00021772_1, CRV2T00021778_1	CSOL1703T00017880_1
OG0000120	CBYS24578T00009718_1, CBYS24578T00011049_1, CBYS24578T00011052_1	CCHLO57077T00000026_1	CROS192.96T00014210_1	CRHIZ90672AT00014031_1	CRV2T00003158_1	CSOL1703T00018173_1
OG0000121	CBYS24578T00010289_1	CCHLO57077T00009955_1	CROS192.96T00013816_1	CRHIZ90672AT00009434_1	CRV2T00013172_1, CRV2T00020610_1, CRV2T00020611_1	CSOL1703T00010506_1
OG0000122	CBYS24578T00010888_1	CCHLO57077T00005520_1	CROS192.96T00015796_1	CRHIZ90672AT00009077_1	CRV2T00001147_1, CRV2T00021100_1, CRV2T00021105_1	CSOL1703T00004491_1
OG0000123	CBYS24578T00011163_1, CBYS24578T00015923_1	CCHLO57077T00014914_1	CROS192.96T00016698_1	CRHIZ90672AT00014497_1	CRV2T00012899_1, CRV2T00013898_1	CSOL1703T00012843_1
OG0000124	CBYS24578T00011508_1	CCHLO57077T00008703_1	CROS192.96T00000494_1	CRHIZ90672AT00009922_1	CRV2T00012733_1, CRV2T00020325_1, CRV2T00020333_1	CSOL1703T00007655_1
OG0000125	CBYS24578T00012609_1	CCHLO57077T00013301_1	CROS192.96T00001302_1, CROS192.96T00001408_1	CRHIZ90672AT00012828_1	CRV2T00012209_1, CRV2T00013725_1	CSOL1703T00012070_1
OG0000126	CBYS24578T00012619_1, CBYS24578T00017964_1	CCHLO57077T00013290_1, CCHLO57077T00019050_1	CROS192.96T00001294_1	CRHIZ90672AT00012839_1	CRV2T00012217_1	CSOL1703T00012078_1
OG0000127	CBYS24578T00012763_1	CCHLO57077T00011243_1	CROS192.96T00013354_1	CRHIZ90672AT00013038_1	CRV2T00010811_1, CRV2T00020477_1, CRV2T00020478_1	CSOL1703T00009279_1
OG0000128	CBYS24578T00012765_1	CCHLO57077T00011245_1	CROS192.96T00013352_1, CROS192.96T00017444_1	CRHIZ90672AT00012226_1, CRHIZ90672AT00013040_1	CRV2T00010809_1	CSOL1703T00009276_1
OG0000129	CBYS24578T00012775_1	CCHLO57077T00011255_1, CCHLO57077T00019339_1		CRHIZ90672AT00014317_1, CRHIZ90672AT00014532_1	CRV2T00010797_1	CSOL1703T00007325_1, CSOL1703T00009266_1
OG0000130	CBYS24578T00013250_1	CCHLO57077T00008733_1, CCHLO57077T00011573_1, CCHLO57077T00018987_1	CROS192.96T00001464_1	CRHIZ90672AT00010361_1	CRV2T00004906_1	CSOL1703T00013372_1
OG0000131	CBYS24578T00013472_1	CCHLO57077T00017530_1	CROS192.96T00002465_1	CRHIZ90672AT00009251_1	CRV2T00005120_1	CSOL1703T00010666_1, CSOL1703T00018327_1, CSOL1703T00018332_1
OG0000132	CBYS24578T00014291_1, CBYS24578T00016002_1	CCHLO57077T00014999_1	CROS192.96T00000382_1, CROS192.96T00014103_1	CRHIZ90672AT00013646_1	CRV2T00012820_1	CSOL1703T00012761_1
OG0000133	CBYS24578T00014424_1	CCHLO57077T00010709_1	CROS192.96T00006881_1	CRHIZ90672AT00004173_1	CRV2T00009646_1, CRV2T00020598_1, CRV2T00020605_1	CSOL1703T00012224_1
OG0000134	CBYS24578T00015271_1	CCHLO57077T00015687_1		CRHIZ90672AT00017520_1	CRV2T00011210_1, CRV2T00021966_1, CRV2T00021968_1, CRV2T00022281_1	CSOL1703T00009637_1
OG0000135	CBYS24578T00015400_1	CCHLO57077T00010716_1	CROS192.96T00002836_1, CROS192.96T00016792_1	CRHIZ90672AT00004164_1	CRV2T00015676_1	CSOL1703T00006955_1, CSOL1703T00012208_1
OG0000136		CCHLO57077T00013245_1, CCHLO57077T00018785_1, CCHLO57077T00019468_1	CROS192.96T00001252_1	CRHIZ90672AT00012904_1	CRV2T00012271_1, CRV2T00019496_1	CSOL1703T00012121_1
OG0000137		CCHLO57077T00014437_1	CROS192.96T00003589_1, CROS192.96T00005682_1	CRHIZ90672AT00009823_1	CRV2T00017782_1, CRV2T00020443_1, CRV2T00020444_1	CSOL1703T00002503_1
OG0000138	CBYS24578T00000184_1, CBYS24578T00001634_1	CCHLO57077T00002528_1	CROS192.96T00014885_1	CRHIZ90672AT00006184_1	CRV2T00007353_1	CSOL1703T00011495_1
OG0000139	CBYS24578T00000397_1, CBYS24578T00015302_1	CCHLO57077T00005459_1	CROS192.96T00016859_1	CRHIZ90672AT00007333_1	CRV2T00006558_1	CSOL1703T00001629_1
OG0000140	CBYS24578T00000453_1	CCHLO57077T00007820_1	CROS192.96T00015232_1, CROS192.96T00015856_1	CRHIZ90672AT00007278_1	CRV2T00006502_1	CSOL1703T00001573_1
OG0000141	CBYS24578T00000669_1	CCHLO57077T00008034_1	CROS192.96T00001927_1, CROS192.96T00003866_1	CRHIZ90672AT00002859_1	CRV2T00006281_1	CSOL1703T00001351_1
OG0000142	CBYS24578T00001091_1, CBYS24578T00008089_1	CCHLO57077T00014307_1	CROS192.96T00008628_1	CRHIZ90672AT00005022_1	CRV2T00008648_1	CSOL1703T00015433_1
OG0000143	CBYS24578T00001093_1	CCHLO57077T00006127_1	CROS192.96T00007698_1	CRHIZ90672AT00010686_1	CRV2T00002311_1, CRV2T00005866_1	CSOL1703T00014133_1
OG0000144	CBYS24578T00003583_1	CCHLO57077T00001231_1, CCHLO57077T00016837_1		CRHIZ90672AT00008620_1	CRV2T00004594_1, CRV2T00019509_1	CSOL1703T00014301_1
OG0000145	CBYS24578T00003621_1, CBYS24578T00014852_1	CCHLO57077T00011963_1	CROS192.96T00006520_1	CRHIZ90672AT00016712_1	CRV2T00009704_1	CSOL1703T00017324_1
OG0000146	CBYS24578T00003657_1	CCHLO57077T00000848_1	CROS192.96T00013956_1	CRHIZ90672AT00016586_1, CRHIZ90672AT00018633_1	CRV2T00002340_1	CSOL1703T00003301_1
OG0000147	CBYS24578T00003685_1	CCHLO57077T00000874_1, CCHLO57077T00017904_1	CROS192.96T00018126_1	CRHIZ90672AT00017060_1	CRV2T00001749_1	CSOL1703T00003325_1
OG0000148	CBYS24578T00003813_1	CCHLO57077T00001005_1	CROS192.96T00006991_1, CROS192.96T00010870_1	CRHIZ90672AT00014104_1	CRV2T00002254_1	CSOL1703T00003459_1
OG0000149	CBYS24578T00004074_1	CCHLO57077T00019444_1	CROS192.96T00018319_1	CRHIZ90672AT00013164_1	CRV2T00001995_1, CRV2T00019143_1	CSOL1703T00003719_1
OG0000150	CBYS24578T00004149_1	CCHLO57077T00000250_1, CCHLO57077T00003096_1	CROS192.96T00006324_1	CRHIZ90672AT00015210_1	CRV2T00001914_1	CSOL1703T00003797_1
OG0000151	CBYS24578T00004555_1	CCHLO57077T00004856_1, CCHLO57077T00017248_1	CROS192.96T00011698_1	CRHIZ90672AT00006274_1	CRV2T00009221_1	CSOL1703T00010094_1
OG0000152	CBYS24578T00005435_1	CCHLO57077T00003436_1, CCHLO57077T00004042_1	CROS192.96T00013043_1	CRHIZ90672AT00003175_1	CRV2T00011600_1	CSOL1703T00006458_1
OG0000153	CBYS24578T00005819_1	CCHLO57077T00010223_1	CROS192.96T00011334_1	CRHIZ90672AT00015705_1	CRV2T00014874_1, CRV2T00014880_1	CSOL1703T00008140_1
OG0000154	CBYS24578T00006578_1	CCHLO57077T00009641_1	CROS192.96T00004526_1	CRHIZ90672AT00004533_1	CRV2T00003432_1	CSOL1703T00014440_1, CSOL1703T00015728_1
OG0000155	CBYS24578T00006840_1	CCHLO57077T00002131_1	CROS192.96T00009159_1, CROS192.96T00016647_1	CRHIZ90672AT00017720_1	CRV2T00003694_1	CSOL1703T00000119_1
OG0000156	CBYS24578T00006927_1	CCHLO57077T00002041_1	CROS192.96T00007620_1	CRHIZ90672AT00000825_1	CRV2T00003776_1	CSOL1703T00000212_1, CSOL1703T00017126_1
OG0000157	CBYS24578T00006968_1	CCHLO57077T00006653_1	CROS192.96T00007153_1, CROS192.96T00011072_1	CRHIZ90672AT00003843_1	CRV2T00014246_1	CSOL1703T00008419_1
OG0000158	CBYS24578T00007217_1	CCHLO57077T00006881_1, CCHLO57077T00016834_1	CROS192.96T00001158_1	CRHIZ90672AT00003612_1	CRV2T00016770_1	CSOL1703T00008803_1
OG0000159	CBYS24578T00007289_1	CCHLO57077T00006942_1	CROS192.96T00000849_1, CROS192.96T00001097_1	CRHIZ90672AT00003547_1		CSOL1703T00005906_1, CSOL1703T00008741_1
OG0000160	CBYS24578T00007327_1			CRHIZ90672AT00003510_1, CRHIZ90672AT00018992_1	CRV2T00018065_1, CRV2T00019299_1, CRV2T00022204_1	CSOL1703T00008703_1
OG0000161	CBYS24578T00007876_1	CCHLO57077T00007360_1	CROS192.96T00010013_1, CROS192.96T00011713_1	CRHIZ90672AT00005698_1	CRV2T00015952_1	CSOL1703T00006873_1
OG0000162	CBYS24578T00007898_1	CCHLO57077T00007382_1, CCHLO57077T00015005_1	CROS192.96T00010035_1	CRHIZ90672AT00005675_1	CRV2T00015930_1	CSOL1703T00006850_1
OG0000163	CBYS24578T00008132_1	CCHLO57077T00014356_1	CROS192.96T00004656_1, CROS192.96T00012261_1	CRHIZ90672AT00005067_1	CRV2T00008578_1	CSOL1703T00007349_1
OG0000164	CBYS24578T00008176_1	CCHLO57077T00014397_1	CROS192.96T00001956_1	CRHIZ90672AT00005105_1	CRV2T00008541_1	CSOL1703T00007316_1, CSOL1703T00010686_1
OG0000165	CBYS24578T00008526_1	CCHLO57077T00009307_1	CROS192.96T00000549_1	CRHIZ90672AT00008956_1	CRV2T00016293_1	CSOL1703T00012926_1, CSOL1703T00013788_1
OG0000166	CBYS24578T00008567_1	CCHLO57077T00009349_1	CROS192.96T00000592_1	CRHIZ90672AT00008917_1	CRV2T00016256_1, CRV2T00019827_1	CSOL1703T00010890_1
OG0000167	CBYS24578T00008683_1	CCHLO57077T00013156_1	CROS192.96T00000706_1	CRHIZ90672AT00008514_1	CRV2T00013544_1	CSOL1703T00008362_1, CSOL1703T00018316_1
OG0000168	CBYS24578T00008942_1	CCHLO57077T00008266_1	CROS192.96T00011477_1	CRHIZ90672AT00008288_1	CRV2T00005656_1, CRV2T00022211_1	CSOL1703T00009079_1
OG0000169	CBYS24578T00009182_1, CBYS24578T00010601_1	CCHLO57077T00014444_1	CROS192.96T00003595_1	CRHIZ90672AT00009817_1	CRV2T00017022_1	CSOL1703T00002498_1
OG0000170	CBYS24578T00009238_1	CCHLO57077T00007622_1	CROS192.96T00011739_1, CROS192.96T00016924_1	CRHIZ90672AT00001929_1	CRV2T00010373_1	CSOL1703T00015563_1
OG0000171	CBYS24578T00009307_1	CCHLO57077T00007689_1	CROS192.96T00013307_1	CRHIZ90672AT00001994_1	CRV2T00010303_1, CRV2T00022264_1	CSOL1703T00015623_1
OG0000172	CBYS24578T00009402_1	CCHLO57077T00015612_1	CROS192.96T00004427_1	CRHIZ90672AT00002070_1, CRHIZ90672AT00003877_1	CRV2T00010206_1	CSOL1703T00016912_1
OG0000173	CBYS24578T00009529_1	CCHLO57077T00006593_1	CROS192.96T00002680_1, CROS192.96T00016480_1	CRHIZ90672AT00013346_1	CRV2T00014938_1	CSOL1703T00016741_1
OG0000174	CBYS24578T00009531_1	CCHLO57077T00006595_1	CROS192.96T00016482_1	CRHIZ90672AT00013348_1	CRV2T00014936_1, CRV2T00020926_1	CSOL1703T00016744_1
OG0000175	CBYS24578T00009692_1	CCHLO57077T00017615_1	CROS192.96T00002773_1, CROS192.96T00016192_1	CRHIZ90672AT00014658_1	CRV2T00017158_1	CSOL1703T00014816_1
OG0000176	CBYS24578T00009838_1	CCHLO57077T00000142_1, CCHLO57077T00010772_1	CROS192.96T00005358_1	CRHIZ90672AT00013922_1	CRV2T00003050_1	CSOL1703T00017129_1
OG0000177	CBYS24578T00010042_1	CCHLO57077T00001963_1	CROS192.96T00007767_1	CRHIZ90672AT00000904_1	CRV2T00003853_1, CRV2T00016442_1	CSOL1703T00000316_1
OG0000178	CBYS24578T00010129_1	CCHLO57077T00001875_1, CCHLO57077T00009600_1	CROS192.96T00018615_1	CRHIZ90672AT00000993_1	CRV2T00003937_1	CSOL1703T00000383_1
OG0000179	CBYS24578T00010187_1	CCHLO57077T00001822_1	CROS192.96T00007173_1, CROS192.96T00009668_1	CRHIZ90672AT00001048_1	CRV2T00003995_1	CSOL1703T00000429_1
OG0000180	CBYS24578T00010221_1	CCHLO57077T00016595_1	CROS192.96T00003387_1, CROS192.96T00006970_1	CRHIZ90672AT00009368_1	CRV2T00005004_1	CSOL1703T00010563_1
OG0000181	CBYS24578T00010925_1	CCHLO57077T00005483_1	CROS192.96T00017479_1	CRHIZ90672AT00009041_1	CRV2T00001183_1	CSOL1703T00004249_1, CSOL1703T00004453_1
OG0000182	CBYS24578T00011123_1, CBYS24578T00016202_1	CCHLO57077T00005924_1	CROS192.96T00004235_1	CRHIZ90672AT00014458_1	CRV2T00013936_1	CSOL1703T00015230_1
OG0000183	CBYS24578T00011292_1	CCHLO57077T00008928_1	CROS192.96T00006428_1	CRHIZ90672AT00003503_1, CRHIZ90672AT00017242_1	CRV2T00012509_1	CSOL1703T00007884_1
OG0000184	CBYS24578T00011546_1	CCHLO57077T00015562_1	CROS192.96T00004480_1, CROS192.96T00006689_1	CRHIZ90672AT00002118_1	CRV2T00010153_1	CSOL1703T00016962_1
OG0000185	CBYS24578T00011573_1	CCHLO57077T00013619_1	CROS192.96T00014900_1	CRHIZ90672AT00002157_1	CRV2T00010120_1, CRV2T00013726_1	CSOL1703T00016995_1
OG0000186	CBYS24578T00011750_1	CCHLO57077T00014787_1	CROS192.96T00002110_1, CROS192.96T00012107_1	CRHIZ90672AT00009499_1	CRV2T00009944_1	CSOL1703T00017400_1
OG0000187	CBYS24578T00011861_1	CCHLO57077T00013397_1	CROS192.96T00014741_1	CRHIZ90672AT00015298_1	CRV2T00014442_1, CRV2T00022277_1	CSOL1703T00010948_1
OG0000188	CBYS24578T00011959_1	CCHLO57077T00017467_1	CROS192.96T00012417_1	CRHIZ90672AT00005618_1	CRV2T00014356_1, CRV2T00018289_1	CSOL1703T00013731_1
OG0000189	CBYS24578T00012146_1	CCHLO57077T00013942_1, CCHLO57077T00019590_1	CROS192.96T00002183_1	CRHIZ90672AT00012189_1	CRV2T00016548_1	CSOL1703T00006001_1
OG0000190	CBYS24578T00012166_1	CCHLO57077T00013965_1	CROS192.96T00002102_1, CROS192.96T00005222_1	CRHIZ90672AT00014386_1	CRV2T00016571_1	CSOL1703T00005977_1
OG0000191	CBYS24578T00012198_1	CCHLO57077T00013991_1	CROS192.96T00007288_1	CRHIZ90672AT00014357_1, CRHIZ90672AT00019090_1	CRV2T00016613_1	CSOL1703T00005943_1
OG0000192	CBYS24578T00012524_1	CCHLO57077T00015946_1	CROS192.96T00012062_1	CRHIZ90672AT00014940_1	CRV2T00011105_1	CSOL1703T00009542_1, CSOL1703T00017731_1
OG0000193	CBYS24578T00012772_1		CROS192.96T00004438_1, CROS192.96T00013345_1	CRHIZ90672AT00013047_1	CRV2T00010800_1	CSOL1703T00009269_1, CSOL1703T00016923_1
OG0000194	CBYS24578T00013303_1	CCHLO57077T00011615_1	CROS192.96T00004983_1	CRHIZ90672AT00010414_1	CRV2T00004963_1, CRV2T00021837_1	CSOL1703T00013413_1
OG0000195	CBYS24578T00013365_1	CCHLO57077T00016617_1	CROS192.96T00007003_1	CRHIZ90672AT00009344_1	CRV2T00005031_1	CSOL1703T00010589_1, CSOL1703T00018082_1
OG0000196	CBYS24578T00013380_1			CRHIZ90672AT00009328_1	CRV2T00005047_1, CRV2T00020508_1, CRV2T00021312_1, CRV2T00021319_1	CSOL1703T00010605_1
OG0000197	CBYS24578T00013436_1	CCHLO57077T00018617_1	CROS192.96T00007035_1, CROS192.96T00010811_1	CRHIZ90672AT00009296_1	CRV2T00005075_1	CSOL1703T00010633_1
OG0000198	CBYS24578T00013836_1	CCHLO57077T00018389_1	CROS192.96T00008073_1	CRHIZ90672AT00006458_1	CRV2T00009403_1	CSOL1703T00010559_1, CSOL1703T00016066_1
OG0000199	CBYS24578T00014174_1	CCHLO57077T00013763_1	CROS192.96T00000258_1	CRHIZ90672AT00006994_1	CRV2T00008454_1, CRV2T00012950_1	CSOL1703T00012894_1
OG0000200	CBYS24578T00014317_1	CCHLO57077T00013889_1	CROS192.96T00000141_1	CRHIZ90672AT00006869_1	CRV2T00013069_1, CRV2T00020354_1	CSOL1703T00013023_1
OG0000201	CBYS24578T00014511_1	CCHLO57077T00011890_1	CROS192.96T00006573_1	CRHIZ90672AT00015354_1	CRV2T00008630_1, CRV2T00009772_1	CSOL1703T00017259_1
OG0000202	CBYS24578T00014884_1	CCHLO57077T00011339_1	CROS192.96T00005691_1	CRHIZ90672AT00004986_1, CRHIZ90672AT00017977_1	CRV2T00012384_1	CSOL1703T00011845_1
OG0000203	CBYS24578T00015332_1	CCHLO57077T00010779_1, CCHLO57077T00016997_1	CROS192.96T00011948_1	CRHIZ90672AT00004105_1	CRV2T00018851_1	CSOL1703T00014886_1
OG0000204	CBYS24578T00015374_1	CCHLO57077T00010737_1	CROS192.96T00011887_1	CRHIZ90672AT00001145_1, CRHIZ90672AT00004142_1	CRV2T00015698_1	CSOL1703T00014835_1
OG0000205	CBYS24578T00015575_1, CBYS24578T00018320_1		CROS192.96T00004647_1, CROS192.96T00010800_1	CRHIZ90672AT00005152_1, CRHIZ90672AT00007586_1	CRV2T00017226_1
OG0000206	CBYS24578T00015628_1	CCHLO57077T00018261_1	CROS192.96T00005166_1, CROS192.96T00009330_1	CRHIZ90672AT00001726_1	CRV2T00010588_1	CSOL1703T00007474_1
OG0000207	CBYS24578T00015630_1	CCHLO57077T00018263_1	CROS192.96T00005164_1	CRHIZ90672AT00001724_1	CRV2T00010590_1	CSOL1703T00007476_1, CSOL1703T00015260_1
OG0000208	CBYS24578T00015642_1, CBYS24578T00017602_1	CCHLO57077T00018274_1	CROS192.96T00005151_1	CRHIZ90672AT00001711_1	CRV2T00010602_1	CSOL1703T00007488_1
OG0000209	CBYS24578T00015820_1	CCHLO57077T00006131_1, CCHLO57077T00017517_1	CROS192.96T00016362_1	CRHIZ90672AT00004918_1	CRV2T00012341_1	CSOL1703T00012694_1
OG0000210	CBYS24578T00016505_1	CCHLO57077T00010841_1	CROS192.96T00010526_1	CRHIZ90672AT00004041_1	CRV2T00016993_1	CSOL1703T00014953_1, CSOL1703T00016847_1
OG0000211	CBYS24578T00016592_1	CCHLO57077T00002828_1	CROS192.96T00015374_1	CRHIZ90672AT00005469_1	CRV2T00015776_1, CRV2T00019167_1	CSOL1703T00013576_1
OG0000212	CBYS24578T00016745_1	CCHLO57077T00018307_1	CROS192.96T00002848_1, CROS192.96T00003726_1	CRHIZ90672AT00003918_1	CRV2T00016878_1	CSOL1703T00015072_1
OG0000213	CBYS24578T00016763_1	CCHLO57077T00016261_1	CROS192.96T00017516_1	CRHIZ90672AT00003936_1	CRV2T00016895_1, CRV2T00020647_1	CSOL1703T00015013_1
OG0000214	CBYS24578T00017033_1	CCHLO57077T00011227_1	CROS192.96T00004657_1, CROS192.96T00013371_1	CRHIZ90672AT00013025_1	CRV2T00010826_1	CSOL1703T00009293_1
OG0000215	CBYS24578T00017265_1	CCHLO57077T00011712_1	CROS192.96T00002275_1, CROS192.96T00004767_1	CRHIZ90672AT00012274_1	CRV2T00016376_1	CSOL1703T00006083_1
OG0000216	CBYS24578T00017419_1	CCHLO57077T00017616_1	CROS192.96T00008621_1, CROS192.96T00008622_1		CRV2T00017159_1, CRV2T00021508_1	CSOL1703T00014815_1
OG0000217	CBYS24578T00017517_1	CCHLO57077T00001765_1, CCHLO57077T00008094_1	CROS192.96T00013763_1	CRHIZ90672AT00001106_1	CRV2T00003815_1, CRV2T00004052_1
OG0000218	CBYS24578T00017877_1	CCHLO57077T00010021_1	CROS192.96T00007171_1, CROS192.96T00014974_1	CRHIZ90672AT00009669_1	CRV2T00008334_1	CSOL1703T00002364_1
OG0000219	CBYS24578T00018600_1	CCHLO57077T00008942_1, CCHLO57077T00018806_1	CROS192.96T00006441_1	CRHIZ90672AT00017461_1	CRV2T00012494_1	CSOL1703T00007896_1
OG0000220		CCHLO57077T00006507_1	CROS192.96T00018532_1	CRHIZ90672AT00013967_1	CRV2T00015014_1, CRV2T00019066_1, CRV2T00019646_1	CSOL1703T00014551_1
OG0000221		CCHLO57077T00010048_1	CROS192.96T00011946_1, CROS192.96T00018408_1	CRHIZ90672AT00018431_1	CRV2T00008304_1	CSOL1703T00002338_1, CSOL1703T00013954_1
OG0000222		CCHLO57077T00015183_1, CCHLO57077T00018501_1, CCHLO57077T00019312_1	CROS192.96T00002646_1, CROS192.96T00004351_1	CRHIZ90672AT00018560_1	CRV2T00010951_1
OG0000223				CRHIZ90672AT00006903_1	CRV2T00013035_1, CRV2T00021499_1, CRV2T00021502_1, CRV2T00021685_1, CRV2T00021688_1	CSOL1703T00012987_1
OG0000224	CBYS24578T00000183_1	CCHLO57077T00005256_1	CROS192.96T00005923_1	CRHIZ90672AT00007540_1	CRV2T00006763_1	CSOL1703T00001828_1
OG0000225	CBYS24578T00000186_1	CCHLO57077T00005259_1	CROS192.96T00005926_1	CRHIZ90672AT00007537_1	CRV2T00006760_1	CSOL1703T00001825_1
OG0000226	CBYS24578T00000398_1	CCHLO57077T00005460_1	CROS192.96T00016860_1	CRHIZ90672AT00007332_1	CRV2T00006557_1	CSOL1703T00001628_1
OG0000227	CBYS24578T00000424_1	CCHLO57077T00007792_1	CROS192.96T00015206_1	CRHIZ90672AT00007306_1	CRV2T00006532_1	CSOL1703T00001603_1
OG0000228	CBYS24578T00000451_1	CCHLO57077T00007819_1	CROS192.96T00015231_1	CRHIZ90672AT00007279_1	CRV2T00006503_1	CSOL1703T00001574_1
OG0000229	CBYS24578T00000517_1	CCHLO57077T00007883_1	CROS192.96T00007060_1	CRHIZ90672AT00002707_1	CRV2T00006437_1	CSOL1703T00001506_1
OG0000230	CBYS24578T00000584_1	CCHLO57077T00007950_1	CROS192.96T00007128_1	CRHIZ90672AT00002776_1	CRV2T00006368_1	CSOL1703T00001436_1
OG0000231	CBYS24578T00000623_1	CCHLO57077T00007992_1	CROS192.96T00003909_1	CRHIZ90672AT00002816_1	CRV2T00006325_1	CSOL1703T00001397_1
OG0000232	CBYS24578T00000779_1	CCHLO57077T00008475_1	CROS192.96T00009305_1	CRHIZ90672AT00002967_1	CRV2T00006167_1	CSOL1703T00001244_1
OG0000233	CBYS24578T00000785_1	CCHLO57077T00008480_1	CROS192.96T00009301_1	CRHIZ90672AT00002980_1	CRV2T00006163_1	CSOL1703T00001238_1
OG0000234	CBYS24578T00000923_1	CCHLO57077T00008620_1	CROS192.96T00017618_1	CRHIZ90672AT00018618_1	CRV2T00006026_1	CSOL1703T00001097_1
OG0000235	CBYS24578T00000939_1	CCHLO57077T00006275_1	CROS192.96T00017053_1	CRHIZ90672AT00017401_1	CRV2T00006011_1	CSOL1703T00001081_1
OG0000236	CBYS24578T00001001_1	CCHLO57077T00006216_1, CCHLO57077T00019377_1	CROS192.96T00011818_1	CRHIZ90672AT00018849_1	CRV2T00005945_1
OG0000237	CBYS24578T00001048_1	CCHLO57077T00006170_1	CROS192.96T00007739_1	CRHIZ90672AT00010640_1	CRV2T00005907_1	CSOL1703T00014095_1
OG0000238	CBYS24578T00001081_1	CCHLO57077T00006136_1	CROS192.96T00007703_1	CRHIZ90672AT00010679_1	CRV2T00005874_1	CSOL1703T00014128_1
OG0000239	CBYS24578T00001133_1	CCHLO57077T00006079_1	CROS192.96T00007658_1	CRHIZ90672AT00010725_1	CRV2T00013785_1	CSOL1703T00014171_1
OG0000240	CBYS24578T00001153_1	CCHLO57077T00014161_1	CROS192.96T00017696_1	CRHIZ90672AT00017257_1	CRV2T00007889_1	CSOL1703T00016135_1
OG0000241	CBYS24578T00001279_1	CCHLO57077T00002165_1	CROS192.96T00014700_1	CRHIZ90672AT00010156_1	CRV2T00007704_1	CSOL1703T00016255_1
OG0000242	CBYS24578T00001284_1	CCHLO57077T00002169_1	CROS192.96T00014704_1	CRHIZ90672AT00010160_1	CRV2T00007700_1	CSOL1703T00016260_1
OG0000243	CBYS24578T00001322_1	CCHLO57077T00002212_1	CROS192.96T00017310_1	CRHIZ90672AT00010199_1	CRV2T00007664_1	CSOL1703T00016299_1
OG0000244	CBYS24578T00001400_1	CCHLO57077T00002297_1	CROS192.96T00014674_1	CRHIZ90672AT00005952_1	CRV2T00007583_1	CSOL1703T00011714_1
OG0000245	CBYS24578T00001519_1	CCHLO57077T00002411_1	CROS192.96T00013911_1	CRHIZ90672AT00006068_1	CRV2T00007472_1	CSOL1703T00011608_1
OG0000246	CBYS24578T00001569_1	CCHLO57077T00002463_1	CROS192.96T00016708_1	CRHIZ90672AT00006118_1	CRV2T00007422_1	CSOL1703T00011559_1
OG0000247	CBYS24578T00001639_1	CCHLO57077T00002533_1	CROS192.96T00014890_1	CRHIZ90672AT00006189_1	CRV2T00007348_1	CSOL1703T00011489_1
OG0000248	CBYS24578T00001686_1	CCHLO57077T00002578_1	CROS192.96T00006786_1	CRHIZ90672AT00002235_1	CRV2T00007299_1	CSOL1703T00011445_1
OG0000249	CBYS24578T00001776_1	CCHLO57077T00002666_1	CROS192.96T00013246_1	CRHIZ90672AT00002322_1	CRV2T00007212_1	CSOL1703T00011354_1
OG0000250	CBYS24578T00001783_1	CCHLO57077T00002672_1	CROS192.96T00013240_1	CRHIZ90672AT00002328_1	CRV2T00007207_1	CSOL1703T00011348_1
OG0000251	CBYS24578T00001790_1	CCHLO57077T00002679_1	CROS192.96T00013232_1	CRHIZ90672AT00002335_1	CRV2T00007199_1	CSOL1703T00011341_1
OG0000252	CBYS24578T00001794_1	CCHLO57077T00002685_1	CROS192.96T00016765_1	CRHIZ90672AT00002340_1	CRV2T00007194_1	CSOL1703T00011334_1
OG0000253	CBYS24578T00001816_1	CCHLO57077T00002707_1	CROS192.96T00012408_1	CRHIZ90672AT00002361_1	CRV2T00007172_1	CSOL1703T00011313_1
OG0000254	CBYS24578T00001837_1	CCHLO57077T00002728_1	CROS192.96T00002866_1	CRHIZ90672AT00002380_1	CRV2T00007154_1	CSOL1703T00011291_1
OG0000255	CBYS24578T00001842_1	CCHLO57077T00002733_1	CROS192.96T00002875_1	CRHIZ90672AT00002385_1	CRV2T00007148_1	CSOL1703T00011286_1
OG0000256	CBYS24578T00001876_1	CCHLO57077T00011040_1	CROS192.96T00002907_1	CRHIZ90672AT00002419_1	CRV2T00014548_1	CSOL1703T00011254_1
OG0000257	CBYS24578T00001879_1	CCHLO57077T00011041_1	CROS192.96T00002915_1	CRHIZ90672AT00002420_1	CRV2T00014549_1	CSOL1703T00011252_1
OG0000258	CBYS24578T00001881_1	CCHLO57077T00011043_1	CROS192.96T00002917_1	CRHIZ90672AT00002422_1	CRV2T00014551_1	CSOL1703T00011250_1
OG0000259	CBYS24578T00001888_1		CROS192.96T00002926_1	CRHIZ90672AT00002428_1, CRHIZ90672AT00005104_1	CRV2T00014559_1	CSOL1703T00007317_1
OG0000260	CBYS24578T00001913_1	CCHLO57077T00011071_1	CROS192.96T00002959_1	CRHIZ90672AT00002450_1	CRV2T00014583_1	CSOL1703T00011239_1
OG0000261	CBYS24578T00001916_1	CCHLO57077T00011074_1	CROS192.96T00002962_1	CRHIZ90672AT00002453_1	CRV2T00014586_1	CSOL1703T00011217_1
OG0000262	CBYS24578T00001931_1	CCHLO57077T00011087_1	CROS192.96T00002972_1	CRHIZ90672AT00002468_1	CRV2T00014599_1	CSOL1703T00011208_1
OG0000263	CBYS24578T00001941_1	CCHLO57077T00011098_1	CROS192.96T00002981_1	CRHIZ90672AT00002480_1	CRV2T00014610_1	CSOL1703T00011197_1
OG0000264	CBYS24578T00001986_1	CCHLO57077T00012775_1	CROS192.96T00003018_1	CRHIZ90672AT00002524_1	CRV2T00007019_1	CSOL1703T00011158_1
OG0000265	CBYS24578T00001993_1	CCHLO57077T00012785_1	CROS192.96T00003037_1	CRHIZ90672AT00002531_1	CRV2T00007025_1	CSOL1703T00011151_1
OG0000266	CBYS24578T00001996_1	CCHLO57077T00012788_1	CROS192.96T00011075_1	CRHIZ90672AT00002534_1	CRV2T00007028_1	CSOL1703T00011149_1
OG0000267	CBYS24578T00002003_1	CCHLO57077T00012795_1	CROS192.96T00006606_1	CRHIZ90672AT00002543_1	CRV2T00007035_1	CSOL1703T00011142_1
OG0000268	CBYS24578T00002063_1	CCHLO57077T00012853_1	CROS192.96T00006657_1	CRHIZ90672AT00002603_1	CRV2T00007084_1	CSOL1703T00011078_1
OG0000269	CBYS24578T00002071_1	CCHLO57077T00012857_1	CROS192.96T00006663_1	CRHIZ90672AT00002606_1	CRV2T00007087_1	CSOL1703T00011075_1
OG0000270	CBYS24578T00002080_1	CCHLO57077T00012866_1	CROS192.96T00006677_1	CRHIZ90672AT00002615_1	CRV2T00007097_1	CSOL1703T00011064_1
OG0000271	CBYS24578T00002089_1	CCHLO57077T00012875_1	CROS192.96T00006684_1	CRHIZ90672AT00002624_1	CRV2T00007105_1	CSOL1703T00011055_1
OG0000272	CBYS24578T00002102_1	CCHLO57077T00012888_1	CROS192.96T00006702_1	CRHIZ90672AT00002638_1	CRV2T00007116_1	CSOL1703T00011041_1
OG0000273	CBYS24578T00002121_1	CCHLO57077T00013480_1	CROS192.96T00014102_1	CRHIZ90672AT00016629_1	CRV2T00014533_1	CSOL1703T00011023_1
OG0000274	CBYS24578T00002133_1	CCHLO57077T00013466_1	CROS192.96T00014110_1	CRHIZ90672AT00016642_1	CRV2T00014519_1	CSOL1703T00011015_1
OG0000275	CBYS24578T00002137_1	CCHLO57077T00013462_1	CROS192.96T00014114_1	CRHIZ90672AT00016646_1	CRV2T00014515_1	CSOL1703T00011011_1
OG0000276	CBYS24578T00002144_1	CCHLO57077T00013454_1	CROS192.96T00014123_1	CRHIZ90672AT00016654_1	CRV2T00014507_1	CSOL1703T00011003_1
OG0000277	CBYS24578T00002153_1	CCHLO57077T00005684_1	CROS192.96T00015688_1	CRHIZ90672AT00015599_1	CRV2T00000987_1	CSOL1703T00004656_1
OG0000278	CBYS24578T00002198_1	CCHLO57077T00005730_1	CROS192.96T00013723_1	CRHIZ90672AT00015553_1	CRV2T00000942_1	CSOL1703T00004703_1
OG0000279	CBYS24578T00002219_1	CCHLO57077T00005750_1	CROS192.96T00013744_1	CRHIZ90672AT00015534_1	CRV2T00000923_1	CSOL1703T00004723_1
OG0000280	CBYS24578T00002395_1	CCHLO57077T00015498_1	CROS192.96T00008786_1	CRHIZ90672AT00015952_1	CRV2T00000734_1	CSOL1703T00004896_1
OG0000281	CBYS24578T00002447_1	CCHLO57077T00004243_1	CROS192.96T00013170_1	CRHIZ90672AT00013489_1	CRV2T00000697_1	CSOL1703T00004946_1
OG0000282	CBYS24578T00002502_1	CCHLO57077T00004299_1	CROS192.96T00010299_1	CRHIZ90672AT00013434_1	CRV2T00000639_1	CSOL1703T00005005_1
OG0000283	CBYS24578T00002566_1	CCHLO57077T00004368_1	CROS192.96T00014343_1	CRHIZ90672AT00000758_1	CRV2T00000573_1	CSOL1703T00005071_1
OG0000284	CBYS24578T00002675_1	CCHLO57077T00004473_1	CROS192.96T00013654_1	CRHIZ90672AT00000646_1	CRV2T00000462_1	CSOL1703T00005181_1
OG0000285	CBYS24578T00002689_1	CCHLO57077T00004487_1	CROS192.96T00013670_1	CRHIZ90672AT00000630_1	CRV2T00000447_1	CSOL1703T00005194_1
OG0000286	CBYS24578T00002757_1	CCHLO57077T00004557_1	CROS192.96T00011018_1	CRHIZ90672AT00000561_1	CRV2T00000382_1	CSOL1703T00005259_1
OG0000287	CBYS24578T00002802_1	CCHLO57077T00004607_1	CROS192.96T00010972_1	CRHIZ90672AT00000512_1	CRV2T00000331_1	CSOL1703T00005307_1
OG0000288	CBYS24578T00002871_1	CCHLO57077T00016454_1	CROS192.96T00017639_1	CRHIZ90672AT00000440_1	CRV2T00000260_1	CSOL1703T00005377_1
OG0000289	CBYS24578T00002880_1	CCHLO57077T00016463_1	CROS192.96T00018465_1	CRHIZ90672AT00000430_1	CRV2T00000251_1	CSOL1703T00005386_1
OG0000290	CBYS24578T00002898_1	CCHLO57077T00016481_1	CROS192.96T00014055_1	CRHIZ90672AT00000412_1	CRV2T00000234_1	CSOL1703T00005404_1
OG0000291	CBYS24578T00002912_1	CCHLO57077T00016493_1	CROS192.96T00014038_1	CRHIZ90672AT00000399_1	CRV2T00000222_1	CSOL1703T00005414_1
OG0000292	CBYS24578T00002931_1	CCHLO57077T00016511_1	CROS192.96T00014020_1	CRHIZ90672AT00000378_1	CRV2T00000203_1	CSOL1703T00005428_1
OG0000293	CBYS24578T00002937_1	CCHLO57077T00010642_1	CROS192.96T00014015_1	CRHIZ90672AT00000371_1	CRV2T00000197_1	CSOL1703T00005434_1
OG0000294	CBYS24578T00002961_1	CCHLO57077T00010618_1	CROS192.96T00018079_1	CRHIZ90672AT00000344_1	CRV2T00000171_1	CSOL1703T00005460_1
OG0000295	CBYS24578T00002964_1	CCHLO57077T00010615_1	CROS192.96T00018082_1	CRHIZ90672AT00000341_1	CRV2T00000168_1	CSOL1703T00005463_1
OG0000296	CBYS24578T00003001_1	CCHLO57077T00010578_1	CROS192.96T00008371_1	CRHIZ90672AT00000302_1	CRV2T00000126_1	CSOL1703T00005500_1
OG0000297	CBYS24578T00003007_1	CCHLO57077T00010569_1	CROS192.96T00008357_1	CRHIZ90672AT00000296_1	CRV2T00000120_1	CSOL1703T00005508_1
OG0000298	CBYS24578T00003011_1	CCHLO57077T00010565_1	CROS192.96T00008353_1	CRHIZ90672AT00000292_1	CRV2T00000116_1	CSOL1703T00005513_1
OG0000299	CBYS24578T00003030_1	CCHLO57077T00010547_1	CROS192.96T00008336_1	CRHIZ90672AT00000274_1	CRV2T00000097_1	CSOL1703T00005528_1
OG0000300	CBYS24578T00003054_1	CCHLO57077T00010522_1	CROS192.96T00008319_1	CRHIZ90672AT00000251_1	CRV2T00000069_1	CSOL1703T00005546_1
OG0000301	CBYS24578T00003090_1	CCHLO57077T00001716_1	CROS192.96T00016337_1	CRHIZ90672AT00001154_1	CRV2T00004099_1	CSOL1703T00000536_1
OG0000302	CBYS24578T00003118_1	CCHLO57077T00001688_1	CROS192.96T00014464_1	CRHIZ90672AT00001182_1	CRV2T00004127_1	CSOL1703T00000565_1
OG0000303	CBYS24578T00003234_1	CCHLO57077T00001572_1	CROS192.96T00014068_1	CRHIZ90672AT00001298_1	CRV2T00004244_1	CSOL1703T00000680_1
OG0000304	CBYS24578T00003288_1	CCHLO57077T00001521_1	CROS192.96T00015910_1	CRHIZ90672AT00001348_1	CRV2T00004295_1	CSOL1703T00000729_1
OG0000305	CBYS24578T00003342_1	CCHLO57077T00001469_1	CROS192.96T00005819_1	CRHIZ90672AT00001399_1	CRV2T00004348_1	CSOL1703T00000781_1
OG0000306	CBYS24578T00003456_1	CCHLO57077T00001352_1	CROS192.96T00009530_1	CRHIZ90672AT00008756_1	CRV2T00004469_1	CSOL1703T00000901_1
OG0000307	CBYS24578T00003476_1	CCHLO57077T00001332_1	CROS192.96T00009551_1	CRHIZ90672AT00008735_1	CRV2T00004490_1	CSOL1703T00000922_1
OG0000308	CBYS24578T00003556_1	CCHLO57077T00001258_1	CROS192.96T00004629_1	CRHIZ90672AT00008649_1	CRV2T00004567_1	CSOL1703T00014327_1
OG0000309	CBYS24578T00003642_1	CCHLO57077T00000834_1	CROS192.96T00013970_1	CRHIZ90672AT00018542_1	CRV2T00002355_1	CSOL1703T00003288_1
OG0000310	CBYS24578T00003683_1	CCHLO57077T00000872_1	CROS192.96T00018124_1	CRHIZ90672AT00017058_1	CRV2T00001751_1	CSOL1703T00003323_1
OG0000311	CBYS24578T00003696_1	CCHLO57077T00000885_1	CROS192.96T00018161_1	CRHIZ90672AT00017071_1	CRV2T00001738_1	CSOL1703T00003337_1
OG0000312	CBYS24578T00003722_1	CCHLO57077T00000912_1	CROS192.96T00014279_1	CRHIZ90672AT00017097_1	CRV2T00001712_1	CSOL1703T00003362_1
OG0000313	CBYS24578T00003727_1	CCHLO57077T00000917_1	CROS192.96T00014285_1	CRHIZ90672AT00017108_1	CRV2T00001707_1	CSOL1703T00003367_1
OG0000314	CBYS24578T00003729_1	CCHLO57077T00000919_1	CROS192.96T00014287_1	CRHIZ90672AT00017110_1	CRV2T00001705_1	CSOL1703T00003369_1
OG0000315	CBYS24578T00003732_1	CCHLO57077T00000922_1	CROS192.96T00014290_1	CRHIZ90672AT00017113_1	CRV2T00002338_1	CSOL1703T00003372_1
OG0000316	CBYS24578T00003746_1	CCHLO57077T00000936_1	CROS192.96T00013881_1	CRHIZ90672AT00014037_1	CRV2T00002324_1	CSOL1703T00003386_1
OG0000317	CBYS24578T00003747_1	CCHLO57077T00000937_1	CROS192.96T00013880_1	CRHIZ90672AT00014038_1	CRV2T00002323_1	CSOL1703T00003387_1
OG0000318	CBYS24578T00003754_1	CCHLO57077T00000944_1	CROS192.96T00013873_1	CRHIZ90672AT00014045_1	CRV2T00002316_1	CSOL1703T00003394_1
OG0000319	CBYS24578T00003800_1	CCHLO57077T00000992_1	CROS192.96T00010855_1	CRHIZ90672AT00014091_1	CRV2T00002267_1	CSOL1703T00003445_1
OG0000320	CBYS24578T00003814_1	CCHLO57077T00001006_1	CROS192.96T00010872_1	CRHIZ90672AT00014105_1	CRV2T00002253_1	CSOL1703T00003460_1
OG0000321	CBYS24578T00003815_1	CCHLO57077T00001007_1	CROS192.96T00010873_1	CRHIZ90672AT00014106_1	CRV2T00002252_1	CSOL1703T00003461_1
OG0000322	CBYS24578T00003841_1	CCHLO57077T00001031_1	CROS192.96T00010898_1	CRHIZ90672AT00014133_1	CRV2T00002225_1	CSOL1703T00003486_1
OG0000323	CBYS24578T00003948_1	CCHLO57077T00001139_1	CROS192.96T00004037_1	CRHIZ90672AT00013284_1	CRV2T00002119_1	CSOL1703T00003591_1
OG0000324	CBYS24578T00004034_1	CCHLO57077T00001218_1	CROS192.96T00010931_1	CRHIZ90672AT00013201_1	CRV2T00002036_1	CSOL1703T00003673_1
OG0000325	CBYS24578T00004051_1	CCHLO57077T00018945_1	CROS192.96T00010944_1	CRHIZ90672AT00013187_1	CRV2T00002021_1	CSOL1703T00003688_1
OG0000326	CBYS24578T00004067_1	CCHLO57077T00003010_1	CROS192.96T00010960_1	CRHIZ90672AT00013170_1	CRV2T00002001_1	CSOL1703T00003712_1
OG0000327	CBYS24578T00004072_1	CCHLO57077T00003015_1	CROS192.96T00018320_1	CRHIZ90672AT00013165_1	CRV2T00019138_1	CSOL1703T00003718_1
OG0000328	CBYS24578T00004128_1	CCHLO57077T00003073_1	CROS192.96T00006347_1	CRHIZ90672AT00015232_1	CRV2T00001937_1	CSOL1703T00003775_1
OG0000329	CBYS24578T00004129_1	CCHLO57077T00003074_1	CROS192.96T00006346_1	CRHIZ90672AT00015231_1	CRV2T00001936_1	CSOL1703T00003776_1
OG0000330	CBYS24578T00004163_1	CCHLO57077T00014182_1	CROS192.96T00009985_1	CRHIZ90672AT00018776_1	CRV2T00008834_1	CSOL1703T00009713_1
OG0000331	CBYS24578T00004270_1	CCHLO57077T00014288_1	CROS192.96T00003181_1	CRHIZ90672AT00006521_1	CRV2T00008938_1	CSOL1703T00009815_1
OG0000332	CBYS24578T00004322_1	CCHLO57077T00017087_1	CROS192.96T00003133_1	CRHIZ90672AT00006577_1	CRV2T00008991_1	CSOL1703T00009866_1
OG0000333	CBYS24578T00004346_1	CCHLO57077T00005061_1	CROS192.96T00003109_1	CRHIZ90672AT00006602_1	CRV2T00009016_1	CSOL1703T00009891_1
OG0000334	CBYS24578T00004396_1	CCHLO57077T00005010_1	CROS192.96T00003062_1	CRHIZ90672AT00006652_1	CRV2T00009065_1	CSOL1703T00009939_1
OG0000335	CBYS24578T00004464_1	CCHLO57077T00004943_1	CROS192.96T00014314_1	CRHIZ90672AT00006721_1	CRV2T00009131_1	CSOL1703T00010009_1
OG0000336	CBYS24578T00004499_1	CCHLO57077T00004914_1	CROS192.96T00017556_1	CRHIZ90672AT00006218_1	CRV2T00009164_1	CSOL1703T00010042_1
OG0000337	CBYS24578T00004508_1	CCHLO57077T00004907_1	CROS192.96T00012468_1	CRHIZ90672AT00006226_1	CRV2T00009171_1	CSOL1703T00010049_1
OG0000338	CBYS24578T00004524_1	CCHLO57077T00004890_1	CROS192.96T00012484_1	CRHIZ90672AT00006243_1	CRV2T00009187_1	CSOL1703T00010065_1
OG0000339	CBYS24578T00004567_1	CCHLO57077T00004841_1	CROS192.96T00011712_1	CRHIZ90672AT00006289_1	CRV2T00009234_1	CSOL1703T00010110_1
OG0000340	CBYS24578T00004578_1	CCHLO57077T00004830_1	CROS192.96T00011724_1	CRHIZ90672AT00006300_1	CRV2T00009244_1	CSOL1703T00010122_1
OG0000341	CBYS24578T00004686_1	CCHLO57077T00003653_1	CROS192.96T00014587_1	CRHIZ90672AT00016438_1	CRV2T00001275_1	CSOL1703T00004355_1
OG0000342	CBYS24578T00004691_1	CCHLO57077T00003648_1	CROS192.96T00014592_1	CRHIZ90672AT00016443_1	CRV2T00001280_1	CSOL1703T00004350_1
OG0000343	CBYS24578T00004698_1	CCHLO57077T00003641_1	CROS192.96T00014599_1	CRHIZ90672AT00016451_1	CRV2T00001287_1	CSOL1703T00004343_1
OG0000344	CBYS24578T00004961_1	CCHLO57077T00003377_1	CROS192.96T00008939_1	CRHIZ90672AT00013742_1	CRV2T00001549_1	CSOL1703T00004083_1
OG0000345	CBYS24578T00004981_1	CCHLO57077T00003359_1	CROS192.96T00008957_1	CRHIZ90672AT00013761_1	CRV2T00001568_1	CSOL1703T00004064_1
OG0000346	CBYS24578T00004994_1	CCHLO57077T00003348_1	CROS192.96T00008963_1	CRHIZ90672AT00013769_1	CRV2T00001578_1	CSOL1703T00004055_1
OG0000347	CBYS24578T00005020_1	CCHLO57077T00003325_1	CROS192.96T00008990_1	CRHIZ90672AT00013794_1	CRV2T00001603_1	CSOL1703T00004031_1
OG0000348	CBYS24578T00005025_1	CCHLO57077T00003320_1	CROS192.96T00008995_1	CRHIZ90672AT00013799_1	CRV2T00001608_1	CSOL1703T00004026_1
OG0000349	CBYS24578T00005029_1	CCHLO57077T00003316_1	CROS192.96T00008999_1	CRHIZ90672AT00013803_1	CRV2T00001612_1	CSOL1703T00004022_1
OG0000350	CBYS24578T00005055_1	CCHLO57077T00003289_1	CROS192.96T00015585_1	CRHIZ90672AT00012770_1	CRV2T00001641_1	CSOL1703T00003994_1
OG0000351	CBYS24578T00005058_1	CCHLO57077T00003286_1	CROS192.96T00015581_1	CRHIZ90672AT00012767_1	CRV2T00001644_1	CSOL1703T00003989_1
OG0000352	CBYS24578T00005088_1	CCHLO57077T00003258_1	CROS192.96T00017967_1	CRHIZ90672AT00012738_1	CRV2T00001674_1	CSOL1703T00003961_1
OG0000353	CBYS24578T00005089_1	CCHLO57077T00003257_1	CROS192.96T00017968_1	CRHIZ90672AT00012737_1	CRV2T00001675_1	CSOL1703T00003960_1
OG0000354	CBYS24578T00005134_1	CCHLO57077T00003211_1	CROS192.96T00018097_1	CRHIZ90672AT00012691_1	CRV2T00001794_1	CSOL1703T00003913_1
OG0000355	CBYS24578T00005156_1	CCHLO57077T00003188_1	CROS192.96T00015953_1	CRHIZ90672AT00012668_1	CRV2T00001818_1	CSOL1703T00003889_1
OG0000356	CBYS24578T00005178_1	CCHLO57077T00011816_1	CROS192.96T00002372_1	CRHIZ90672AT00003434_1	CRV2T00011338_1	CSOL1703T00006193_1
OG0000357	CBYS24578T00005200_1	CCHLO57077T00011841_1	CROS192.96T00002400_1	CRHIZ90672AT00003412_1	CRV2T00011362_1	CSOL1703T00006222_1
OG0000358	CBYS24578T00005210_1	CCHLO57077T00011851_1	CROS192.96T00002412_1	CRHIZ90672AT00003400_1	CRV2T00011373_1	CSOL1703T00006233_1
OG0000359	CBYS24578T00005215_1	CCHLO57077T00011856_1	CROS192.96T00002415_1	CRHIZ90672AT00003395_1	CRV2T00011378_1	CSOL1703T00006238_1
OG0000360	CBYS24578T00005249_1	CCHLO57077T00017861_1	CROS192.96T00018387_1	CRHIZ90672AT00003357_1	CRV2T00011419_1	CSOL1703T00006274_1
OG0000361	CBYS24578T00005284_1	CCHLO57077T00004195_1	CROS192.96T00007523_1	CRHIZ90672AT00003321_1	CRV2T00011452_1	CSOL1703T00006311_1
OG0000362	CBYS24578T00005291_1	CCHLO57077T00004190_1	CROS192.96T00007518_1	CRHIZ90672AT00003316_1	CRV2T00011457_1	CSOL1703T00006316_1
OG0000363	CBYS24578T00005304_1, CBYS24578T00015587_1	CCHLO57077T00004175_1		CRHIZ90672AT00003302_1	CRV2T00011471_1	CSOL1703T00014636_1
OG0000364	CBYS24578T00005305_1	CCHLO57077T00004174_1	CROS192.96T00007503_1	CRHIZ90672AT00003301_1	CRV2T00011472_1	CSOL1703T00006331_1
OG0000365	CBYS24578T00005406_1	CCHLO57077T00004070_1	CROS192.96T00013073_1	CRHIZ90672AT00003203_1	CRV2T00011573_1	CSOL1703T00006430_1
OG0000366	CBYS24578T00005456_1	CCHLO57077T00004023_1	CROS192.96T00015505_1	CRHIZ90672AT00003155_1	CRV2T00011619_1	CSOL1703T00006476_1
OG0000367	CBYS24578T00005484_1	CCHLO57077T00003996_1	CROS192.96T00012601_1	CRHIZ90672AT00003128_1	CRV2T00011646_1	CSOL1703T00006504_1
OG0000368	CBYS24578T00005551_1	CCHLO57077T00003927_1	CROS192.96T00012859_1	CRHIZ90672AT00003059_1	CRV2T00011718_1	CSOL1703T00006572_1
OG0000369	CBYS24578T00005563_1	CCHLO57077T00003915_1	CROS192.96T00012847_1	CRHIZ90672AT00003047_1	CRV2T00011731_1	CSOL1703T00006584_1
OG0000370	CBYS24578T00005665_1	CCHLO57077T00010380_1	CROS192.96T00014482_1	CRHIZ90672AT00013126_1	CRV2T00015107_1	CSOL1703T00008294_1
OG0000371	CBYS24578T00005839_1	CCHLO57077T00009164_1	CROS192.96T00011320_1	CRHIZ90672AT00015725_1	CRV2T00014849_1	CSOL1703T00008122_1
OG0000372	CBYS24578T00005890_1	CCHLO57077T00009110_1	CROS192.96T00017659_1	CRHIZ90672AT00015773_1	CRV2T00014792_1	CSOL1703T00008066_1
OG0000373	CBYS24578T00005920_1	CCHLO57077T00009083_1	CROS192.96T00014801_1	CRHIZ90672AT00018073_1	CRV2T00014763_1	CSOL1703T00008038_1
OG0000374	CBYS24578T00005933_1	CCHLO57077T00009068_1	CROS192.96T00014813_1	CRHIZ90672AT00018085_1	CRV2T00014750_1	CSOL1703T00008026_1
OG0000375	CBYS24578T00005942_1	CCHLO57077T00009060_1	CROS192.96T00012235_1	CRHIZ90672AT00016484_1	CRV2T00014741_1	CSOL1703T00008018_1
OG0000376	CBYS24578T00005996_1	CCHLO57077T00009006_1	CROS192.96T00017459_1	CRHIZ90672AT00016541_1	CRV2T00014684_1	CSOL1703T00007960_1
OG0000377	CBYS24578T00006061_1	CCHLO57077T00000272_1	CROS192.96T00010379_1	CRHIZ90672AT00007953_1	CRV2T00002927_1	CSOL1703T00002707_1
OG0000378	CBYS24578T00006109_1	CCHLO57077T00000316_1	CROS192.96T00007372_1	CRHIZ90672AT00007999_1	CRV2T00002881_1	CSOL1703T00002754_1
OG0000379	CBYS24578T00006156_1	CCHLO57077T00000362_1	CROS192.96T00014157_1	CRHIZ90672AT00008047_1	CRV2T00002838_1	CSOL1703T00002798_1
OG0000380	CBYS24578T00006206_1	CCHLO57077T00000413_1	CROS192.96T00007459_1	CRHIZ90672AT00011510_1	CRV2T00002788_1	CSOL1703T00002852_1
OG0000381	CBYS24578T00006243_1	CCHLO57077T00000450_1	CROS192.96T00007420_1	CRHIZ90672AT00011470_1	CRV2T00002749_1	CSOL1703T00002890_1
OG0000382	CBYS24578T00006272_1	CCHLO57077T00000477_1	CROS192.96T00014429_1	CRHIZ90672AT00011441_1	CRV2T00002722_1	CSOL1703T00002917_1
OG0000383	CBYS24578T00006287_1	CCHLO57077T00000494_1	CROS192.96T00008911_1	CRHIZ90672AT00011426_1	CRV2T00002707_1	CSOL1703T00002932_1
OG0000384	CBYS24578T00006303_1	CCHLO57077T00000510_1	CROS192.96T00008895_1	CRHIZ90672AT00011410_1	CRV2T00002691_1	CSOL1703T00002948_1
OG0000385	CBYS24578T00006371_1	CCHLO57077T00000574_1	CROS192.96T00013219_1	CRHIZ90672AT00015046_1	CRV2T00002623_1	CSOL1703T00003013_1
OG0000386	CBYS24578T00006427_1	CCHLO57077T00000630_1	CROS192.96T00003214_1	CRHIZ90672AT00015099_1	CRV2T00002573_1	CSOL1703T00003070_1
OG0000387	CBYS24578T00006454_1	CCHLO57077T00000656_1	CROS192.96T00003241_1	CRHIZ90672AT00015125_1	CRV2T00002547_1	CSOL1703T00003095_1
OG0000388	CBYS24578T00006505_1	CCHLO57077T00009711_1	CROS192.96T00004606_1	CRHIZ90672AT00004608_1	CRV2T00003356_1	CSOL1703T00014355_1
OG0000389	CBYS24578T00006551_1	CCHLO57077T00009667_1	CROS192.96T00004550_1	CRHIZ90672AT00004560_1	CRV2T00003405_1	CSOL1703T00014405_1
OG0000390	CBYS24578T00006567_1		CROS192.96T00004536_1	CRHIZ90672AT00004544_1	CRV2T00003421_1	CSOL1703T00014428_1, CSOL1703T00014778_1
OG0000391	CBYS24578T00006581_1	CCHLO57077T00009638_1	CROS192.96T00004521_1	CRHIZ90672AT00004530_1	CRV2T00003435_1	CSOL1703T00014443_1
OG0000392	CBYS24578T00006648_1, CBYS24578T00008847_1		CROS192.96T00015168_1	CRHIZ90672AT00014263_1	CRV2T00005560_1	CSOL1703T00015734_1
OG0000393	CBYS24578T00006660_1	CCHLO57077T00009576_1	CROS192.96T00003685_1	CRHIZ90672AT00004468_1	CRV2T00003509_1	CSOL1703T00014508_1
OG0000394	CBYS24578T00006664_1, CBYS24578T00011798_1		CROS192.96T00014125_1	CRHIZ90672AT00004464_1	CRV2T00003513_1	CSOL1703T00011001_1
OG0000395	CBYS24578T00006667_1	CCHLO57077T00009568_1	CROS192.96T00003692_1	CRHIZ90672AT00004461_1	CRV2T00003516_1	CSOL1703T00014515_1
OG0000396	CBYS24578T00006709_1	CCHLO57077T00009524_1	CROS192.96T00003736_1	CRHIZ90672AT00004415_1	CRV2T00003563_1	CSOL1703T00018152_1
OG0000397	CBYS24578T00006710_1	CCHLO57077T00009523_1	CROS192.96T00003737_1	CRHIZ90672AT00004414_1	CRV2T00003564_1	CSOL1703T00018154_1
OG0000398	CBYS24578T00006721_1	CCHLO57077T00009513_1	CROS192.96T00003747_1	CRHIZ90672AT00004404_1	CRV2T00003574_1	CSOL1703T00018163_1
OG0000399	CBYS24578T00006762_1	CCHLO57077T00009468_1	CROS192.96T00003789_1	CRHIZ90672AT00004360_1	CRV2T00003616_1	CSOL1703T00000044_1
OG0000400	CBYS24578T00006787_1	CCHLO57077T00016984_1	CROS192.96T00003812_1	CRHIZ90672AT00004334_1	CRV2T00003641_1	CSOL1703T00000069_1
OG0000401	CBYS24578T00006788_1	CCHLO57077T00016983_1	CROS192.96T00003813_1	CRHIZ90672AT00004333_1	CRV2T00003642_1	CSOL1703T00000070_1
OG0000402	CBYS24578T00006806_1	CCHLO57077T00016966_1	CROS192.96T00016156_1	CRHIZ90672AT00004316_1	CRV2T00003659_1	CSOL1703T00000087_1
OG0000403	CBYS24578T00006830_1	CCHLO57077T00016943_1	CROS192.96T00016635_1	CRHIZ90672AT00004293_1	CRV2T00003684_1	CSOL1703T00000108_1
OG0000404	CBYS24578T00006836_1	CCHLO57077T00002135_1	CROS192.96T00016641_1	CRHIZ90672AT00017724_1	CRV2T00003690_1	CSOL1703T00000115_1
OG0000405	CBYS24578T00006870_1	CCHLO57077T00002100_1	CROS192.96T00017560_1	CRHIZ90672AT00017688_1	CRV2T00003723_1	CSOL1703T00000152_1
OG0000406	CBYS24578T00006883_1	CCHLO57077T00002085_1	CROS192.96T00017574_1	CRHIZ90672AT00017672_1	CRV2T00003735_1	CSOL1703T00000167_1
OG0000407	CBYS24578T00006890_1	CCHLO57077T00002080_1	CROS192.96T00018110_1	CRHIZ90672AT00018861_1	CRV2T00003741_1	CSOL1703T00000173_1
OG0000408	CBYS24578T00006906_1	CCHLO57077T00002062_1	CROS192.96T00007641_1	CRHIZ90672AT00000804_1	CRV2T00003755_1	CSOL1703T00000190_1
OG0000409	CBYS24578T00006955_1	CCHLO57077T00018294_1	CROS192.96T00011058_1	CRHIZ90672AT00003857_1	CRV2T00014260_1	CSOL1703T00008405_1
OG0000410	CBYS24578T00006989_1	CCHLO57077T00006676_1	CROS192.96T00011088_1	CRHIZ90672AT00003826_1	CRV2T00014230_1	CSOL1703T00008432_1
OG0000411	CBYS24578T00006999_1	CCHLO57077T00006685_1	CROS192.96T00008225_1	CRHIZ90672AT00003808_1	CRV2T00014220_1	CSOL1703T00008441_1
OG0000412	CBYS24578T00007015_1	CCHLO57077T00006701_1	CROS192.96T00008247_1	CRHIZ90672AT00003793_1	CRV2T00014205_1	CSOL1703T00008457_1
OG0000413	CBYS24578T00007042_1	CCHLO57077T00006722_1	CROS192.96T00008265_1	CRHIZ90672AT00003770_1	CRV2T00014176_1	CSOL1703T00008495_1
OG0000414	CBYS24578T00007233_1	CCHLO57077T00006893_1	CROS192.96T00001142_1	CRHIZ90672AT00003597_1	CRV2T00016783_1	CSOL1703T00008791_1
OG0000415	CBYS24578T00007260_1	CCHLO57077T00006915_1	CROS192.96T00001122_1	CRHIZ90672AT00003576_1	CRV2T00016801_1	CSOL1703T00008769_1
OG0000416	CBYS24578T00007274_1	CCHLO57077T00006929_1	CROS192.96T00001108_1	CRHIZ90672AT00003562_1	CRV2T00016815_1	CSOL1703T00008755_1
OG0000417	CBYS24578T00007280_1	CCHLO57077T00006935_1	CROS192.96T00006592_1	CRHIZ90672AT00003556_1	CRV2T00016821_1	CSOL1703T00008749_1
OG0000418	CBYS24578T00007282_1	CCHLO57077T00006936_1	CROS192.96T00005650_1	CRHIZ90672AT00003554_1	CRV2T00016823_1	CSOL1703T00008748_1
OG0000419	CBYS24578T00007326_1	CCHLO57077T00006979_1	CROS192.96T00001052_1	CRHIZ90672AT00003511_1	CRV2T00017950_1	CSOL1703T00008704_1
OG0000420	CBYS24578T00007331_1	CCHLO57077T00006983_1	CROS192.96T00001046_1	CRHIZ90672AT00003508_1	CRV2T00017954_1	CSOL1703T00008699_1
OG0000421	CBYS24578T00007418_1	CCHLO57077T00010124_1	CROS192.96T00006013_1	CRHIZ90672AT00007011_1	CRV2T00008229_1	CSOL1703T00002268_1
OG0000422	CBYS24578T00007449_1	CCHLO57077T00010156_1	CROS192.96T00006045_1	CRHIZ90672AT00007042_1	CRV2T00008198_1	CSOL1703T00002236_1
OG0000423	CBYS24578T00007605_1	CCHLO57077T00012701_1	CROS192.96T00005491_1	CRHIZ90672AT00007190_1	CRV2T00008047_1	CSOL1703T00002088_1
OG0000424	CBYS24578T00007611_1	CCHLO57077T00012706_1	CROS192.96T00005486_1	CRHIZ90672AT00007195_1	CRV2T00008042_1	CSOL1703T00002083_1
OG0000425	CBYS24578T00007616_1	CCHLO57077T00012711_1	CROS192.96T00005481_1	CRHIZ90672AT00007200_1	CRV2T00008037_1	CSOL1703T00002078_1
OG0000426	CBYS24578T00007684_1	CCHLO57077T00007182_1	CROS192.96T00008536_1	CRHIZ90672AT00005883_1	CRV2T00018497_1	CSOL1703T00007096_1
OG0000427	CBYS24578T00007705_1	CCHLO57077T00007203_1	CROS192.96T00008514_1	CRHIZ90672AT00005859_1	CRV2T00016139_1	CSOL1703T00007076_1
OG0000428	CBYS24578T00007743_1	CCHLO57077T00007221_1	CROS192.96T00002317_1	CRHIZ90672AT00005837_1	CRV2T00016102_1	CSOL1703T00006135_1
OG0000429	CBYS24578T00007744_1	CCHLO57077T00007222_1	CROS192.96T00008497_1	CRHIZ90672AT00005836_1	CRV2T00016101_1	CSOL1703T00007037_1
OG0000430	CBYS24578T00007753_1	CCHLO57077T00007231_1	CROS192.96T00008488_1	CRHIZ90672AT00005828_1	CRV2T00016093_1	CSOL1703T00007029_1
OG0000431	CBYS24578T00007771_1	CCHLO57077T00007252_1	CROS192.96T00018655_1	CRHIZ90672AT00005811_1	CRV2T00016072_1	CSOL1703T00007011_1
OG0000432	CBYS24578T00007779_1	CCHLO57077T00007261_1	CROS192.96T00016807_1	CRHIZ90672AT00005803_1	CRV2T00016064_1	CSOL1703T00007004_1
OG0000433	CBYS24578T00007806_1	CCHLO57077T00007287_1	CROS192.96T00016004_1	CRHIZ90672AT00005771_1	CRV2T00016023_1	CSOL1703T00006952_1
OG0000434	CBYS24578T00007822_1	CCHLO57077T00007301_1	CROS192.96T00015989_1	CRHIZ90672AT00005757_1	CRV2T00016009_1	CSOL1703T00006938_1
OG0000435	CBYS24578T00007838_1	CCHLO57077T00007318_1	CROS192.96T00015976_1	CRHIZ90672AT00005737_1	CRV2T00015991_1	CSOL1703T00006922_1
OG0000436	CBYS24578T00007841_1	CCHLO57077T00007321_1	CROS192.96T00015979_1	CRHIZ90672AT00005734_1	CRV2T00015988_1	CSOL1703T00006919_1
OG0000437	CBYS24578T00007869_1	CCHLO57077T00007351_1	CROS192.96T00010006_1	CRHIZ90672AT00005708_1	CRV2T00015962_1	CSOL1703T00006886_1
OG0000438	CBYS24578T00007877_1	CCHLO57077T00007361_1	CROS192.96T00010014_1	CRHIZ90672AT00005697_1	CRV2T00015951_1	CSOL1703T00006872_1
OG0000439	CBYS24578T00007883_1	CCHLO57077T00007367_1	CROS192.96T00010020_1	CRHIZ90672AT00005691_1	CRV2T00015945_1	CSOL1703T00006866_1
OG0000440	CBYS24578T00007893_1	CCHLO57077T00007377_1	CROS192.96T00010031_1	CRHIZ90672AT00005680_1	CRV2T00015935_1	CSOL1703T00006855_1
OG0000441	CBYS24578T00007896_1	CCHLO57077T00007380_1	CROS192.96T00010034_1	CRHIZ90672AT00005677_1	CRV2T00015932_1	CSOL1703T00006852_1
OG0000442	CBYS24578T00007956_1	CCHLO57077T00009440_1	CROS192.96T00016685_1	CRHIZ90672AT00008823_1	CRV2T00016167_1	CSOL1703T00017961_1
OG0000443	CBYS24578T00007979_1	CCHLO57077T00013196_1	CROS192.96T00008662_1	CRHIZ90672AT00008546_1	CRV2T00013500_1	CSOL1703T00010334_1
OG0000444	CBYS24578T00008002_1, CBYS24578T00017605_1	CCHLO57077T00015914_1	CROS192.96T00011852_1	CRHIZ90672AT00008579_1	CRV2T00013466_1
OG0000445	CBYS24578T00008005_1	CCHLO57077T00015908_1	CROS192.96T00011834_1	CRHIZ90672AT00008584_1	CRV2T00013462_1	CSOL1703T00010303_1
OG0000446	CBYS24578T00008009_1	CCHLO57077T00015904_1	CROS192.96T00011831_1	CRHIZ90672AT00008588_1	CRV2T00013458_1	CSOL1703T00010299_1
OG0000447	CBYS24578T00008028_1	CCHLO57077T00015878_1	CROS192.96T00015266_1	CRHIZ90672AT00016593_1	CRV2T00018114_1	CSOL1703T00010278_1
OG0000448	CBYS24578T00008030_1	CCHLO57077T00015876_1	CROS192.96T00015263_1	CRHIZ90672AT00016591_1	CRV2T00018116_1	CSOL1703T00010276_1
OG0000449	CBYS24578T00008062_1	CCHLO57077T00018027_1, CCHLO57077T00018625_1		CRHIZ90672AT00005007_1	CRV2T00019333_1	CSOL1703T00015409_1
OG0000450	CBYS24578T00008099_1	CCHLO57077T00014316_1	CROS192.96T00008613_1	CRHIZ90672AT00005029_1	CRV2T00008638_1	CSOL1703T00015443_1
OG0000451	CBYS24578T00008115_1	CCHLO57077T00014336_1	CROS192.96T00008596_1	CRHIZ90672AT00005047_1	CRV2T00008599_1	CSOL1703T00015457_1
OG0000452	CBYS24578T00008126_1	CCHLO57077T00014347_1	CROS192.96T00008579_1	CRHIZ90672AT00005059_1	CRV2T00008587_1	CSOL1703T00015469_1
OG0000453	CBYS24578T00008190_1	CCHLO57077T00014414_1	CROS192.96T00001963_1	CRHIZ90672AT00005121_1	CRV2T00008525_1	CSOL1703T00007301_1
OG0000454	CBYS24578T00008210_1	CCHLO57077T00018233_1	CROS192.96T00001982_1	CRHIZ90672AT00005142_1	CRV2T00008502_1	CSOL1703T00007281_1
OG0000455	CBYS24578T00008213_1	CCHLO57077T00018229_1	CROS192.96T00001986_1	CRHIZ90672AT00005146_1	CRV2T00008500_1	CSOL1703T00007277_1
OG0000456	CBYS24578T00008225_1, CBYS24578T00013307_1	CCHLO57077T00018722_1	CROS192.96T00001999_1	CRHIZ90672AT00005163_1		CSOL1703T00007266_1
OG0000457	CBYS24578T00008235_1	CCHLO57077T00018524_1	CROS192.96T00002010_1	CRHIZ90672AT00005174_1	CRV2T00008467_1	CSOL1703T00007255_1
OG0000458	CBYS24578T00008267_1	CCHLO57077T00007036_1	CROS192.96T00002039_1	CRHIZ90672AT00005200_1	CRV2T00008440_1	CSOL1703T00007231_1
OG0000459	CBYS24578T00008274_1	CCHLO57077T00007044_1	CROS192.96T00002045_1	CRHIZ90672AT00005206_1	CRV2T00008433_1	CSOL1703T00007223_1
OG0000460	CBYS24578T00008278_1	CCHLO57077T00007048_1	CROS192.96T00002048_1	CRHIZ90672AT00005210_1	CRV2T00008429_1	CSOL1703T00007219_1
OG0000461	CBYS24578T00008287_1	CCHLO57077T00007058_1	CROS192.96T00002059_1	CRHIZ90672AT00005221_1	CRV2T00008418_1	CSOL1703T00007208_1
OG0000462	CBYS24578T00008317_1	CCHLO57077T00007085_1	CROS192.96T00002089_1	CRHIZ90672AT00005251_1	CRV2T00008392_1	CSOL1703T00007187_1
OG0000463	CBYS24578T00008321_1	CCHLO57077T00007089_1	CROS192.96T00002095_1	CRHIZ90672AT00005255_1	CRV2T00008388_1	CSOL1703T00007183_1
OG0000464	CBYS24578T00008322_1	CCHLO57077T00007090_1	CROS192.96T00000004_1, CROS192.96T00002096_1		CRV2T00008386_1	CSOL1703T00007182_1
OG0000465	CBYS24578T00008338_1	CCHLO57077T00007109_1	CROS192.96T00002124_1	CRHIZ90672AT00005276_1	CRV2T00008370_1	CSOL1703T00007166_1
OG0000466	CBYS24578T00008356_1	CCHLO57077T00007124_1		CRHIZ90672AT00005291_1	CRV2T00005586_1, CRV2T00018442_1	CSOL1703T00007148_1
OG0000467	CBYS24578T00008366_1	CCHLO57077T00007133_1	CROS192.96T00002157_1	CRHIZ90672AT00005302_1	CRV2T00018455_1	CSOL1703T00007138_1
OG0000468	CBYS24578T00008382_1	CCHLO57077T00007150_1	CROS192.96T00002179_1	CRHIZ90672AT00005912_1	CRV2T00018472_1	CSOL1703T00007119_1
OG0000469	CBYS24578T00008383_1	CCHLO57077T00007151_1	CROS192.96T00002180_1	CRHIZ90672AT00005911_1	CRV2T00018473_1	CSOL1703T00007118_1
OG0000470	CBYS24578T00008392_1	CCHLO57077T00007162_1	CROS192.96T00008560_1	CRHIZ90672AT00005901_1	CRV2T00018483_1	CSOL1703T00007110_1
OG0000471	CBYS24578T00008403_1	CCHLO57077T00007173_1	CROS192.96T00008541_1	CRHIZ90672AT00005890_1	CRV2T00018491_1	CSOL1703T00007103_1
OG0000472	CBYS24578T00008444_1	CCHLO57077T00009225_1	CROS192.96T00013107_1	CRHIZ90672AT00016913_1	CRV2T00007930_1	CSOL1703T00013865_1
OG0000473	CBYS24578T00008477_1	CCHLO57077T00009262_1	CROS192.96T00009607_1	CRHIZ90672AT00009007_1	CRV2T00016337_1	CSOL1703T00013831_1
OG0000474	CBYS24578T00008478_1	CCHLO57077T00009263_1	CROS192.96T00017941_1	CRHIZ90672AT00009008_1	CRV2T00016336_1	CSOL1703T00013830_1
OG0000475	CBYS24578T00008492_1	CCHLO57077T00009277_1	CROS192.96T00009594_1	CRHIZ90672AT00008993_1	CRV2T00016323_1	CSOL1703T00013816_1
OG0000476	CBYS24578T00008500_1	CCHLO57077T00009285_1	CROS192.96T00002982_1	CRHIZ90672AT00008984_1	CRV2T00016317_1	CSOL1703T00016056_1
OG0000477	CBYS24578T00008517_1	CCHLO57077T00009298_1	CROS192.96T00009566_1	CRHIZ90672AT00008967_1	CRV2T00016304_1	CSOL1703T00013798_1
OG0000478	CBYS24578T00008560_1	CCHLO57077T00009335_1	CROS192.96T00000578_1	CRHIZ90672AT00008928_1	CRV2T00016265_1	CSOL1703T00010898_1
OG0000479	CBYS24578T00008562_1	CCHLO57077T00009338_1	CROS192.96T00000585_1	CRHIZ90672AT00008925_1	CRV2T00016262_1	CSOL1703T00010895_1
OG0000480	CBYS24578T00008571_1	CCHLO57077T00009353_1	CROS192.96T00000596_1	CRHIZ90672AT00008914_1	CRV2T00016252_1	CSOL1703T00010886_1
OG0000481	CBYS24578T00008578_1	CCHLO57077T00009361_1	CROS192.96T00000604_1	CRHIZ90672AT00008905_1	CRV2T00016243_1	CSOL1703T00010877_1
OG0000482	CBYS24578T00008587_1	CCHLO57077T00009369_1	CROS192.96T00000613_1	CRHIZ90672AT00008897_1	CRV2T00016235_1	CSOL1703T00010869_1
OG0000483	CBYS24578T00008604_1	CCHLO57077T00009390_1	CROS192.96T00000630_1	CRHIZ90672AT00008879_1	CRV2T00016220_1	CSOL1703T00010853_1
OG0000484	CBYS24578T00008607_1	CCHLO57077T00009393_1	CROS192.96T00000635_1	CRHIZ90672AT00008876_1	CRV2T00016217_1	CSOL1703T00010850_1
OG0000485	CBYS24578T00008623_1	CCHLO57077T00009409_1	CROS192.96T00000655_1	CRHIZ90672AT00008860_1	CRV2T00016201_1	CSOL1703T00010832_1
OG0000486	CBYS24578T00008625_1	CCHLO57077T00009411_1	CROS192.96T00000657_1	CRHIZ90672AT00008858_1	CRV2T00016199_1	CSOL1703T00010830_1
OG0000487	CBYS24578T00008661_1	CCHLO57077T00009446_1	CROS192.96T00000685_1	CRHIZ90672AT00008828_1	CRV2T00016172_1	CSOL1703T00010806_1
OG0000488	CBYS24578T00008678_1	CCHLO57077T00013161_1	CROS192.96T00000702_1	CRHIZ90672AT00008520_1	CRV2T00013538_1	CSOL1703T00010790_1
OG0000489	CBYS24578T00008682_1	CCHLO57077T00013157_1	CROS192.96T00000705_1	CRHIZ90672AT00008515_1	CRV2T00013543_1	CSOL1703T00018317_1
OG0000490	CBYS24578T00008690_1	CCHLO57077T00013149_1	CROS192.96T00000713_1	CRHIZ90672AT00008507_1	CRV2T00013551_1	CSOL1703T00017554_1
OG0000491	CBYS24578T00008734_1	CCHLO57077T00008059_1	CROS192.96T00010604_1	CRHIZ90672AT00014152_1	CRV2T00005449_1	CSOL1703T00015844_1
OG0000492	CBYS24578T00008735_1	CCHLO57077T00008060_1	CROS192.96T00010603_1	CRHIZ90672AT00014153_1	CRV2T00005450_1	CSOL1703T00015843_1
OG0000493	CBYS24578T00008844_1	CCHLO57077T00008170_1	CROS192.96T00015166_1	CRHIZ90672AT00014260_1	CRV2T00005557_1	CSOL1703T00015737_1
OG0000494	CBYS24578T00008888_1	CCHLO57077T00008212_1	CROS192.96T00011535_1	CRHIZ90672AT00008347_1	CRV2T00005602_1	CSOL1703T00015689_1
OG0000495	CBYS24578T00008922_1	CCHLO57077T00008246_1	CROS192.96T00011498_1	CRHIZ90672AT00008312_1	CRV2T00005636_1	CSOL1703T00015654_1
OG0000496	CBYS24578T00008947_1	CCHLO57077T00008272_1	CROS192.96T00011472_1	CRHIZ90672AT00008282_1	CRV2T00005661_1	CSOL1703T00009074_1
OG0000497	CBYS24578T00008963_1	CCHLO57077T00008289_1	CROS192.96T00017086_1	CRHIZ90672AT00008266_1	CRV2T00005676_1	CSOL1703T00009059_1
OG0000498	CBYS24578T00008993_1	CCHLO57077T00008317_1	CROS192.96T00009771_1	CRHIZ90672AT00008234_1	CRV2T00005706_1	CSOL1703T00009029_1
OG0000499	CBYS24578T00009011_1	CCHLO57077T00008333_1	CROS192.96T00009750_1	CRHIZ90672AT00008216_1	CRV2T00005723_1	CSOL1703T00009012_1
OG0000500	CBYS24578T00009023_1	CCHLO57077T00008341_1	CROS192.96T00009739_1	CRHIZ90672AT00008208_1	CRV2T00005732_1	CSOL1703T00009004_1
OG0000501	CBYS24578T00009036_1	CCHLO57077T00008355_1	CROS192.96T00009724_1	CRHIZ90672AT00008195_1	CRV2T00005746_1	CSOL1703T00008992_1
OG0000502	CBYS24578T00009201_1	CCHLO57077T00007593_1	CROS192.96T00010712_1	CRHIZ90672AT00001898_1	CRV2T00010402_1	CSOL1703T00015535_1
OG0000503	CBYS24578T00009258_1, CBYS24578T00011214_1	CCHLO57077T00007643_1		CRHIZ90672AT00001948_1		CSOL1703T00011191_1, CSOL1703T00015579_1
OG0000504	CBYS24578T00009263_1	CCHLO57077T00007649_1	CROS192.96T00017452_1	CRHIZ90672AT00001954_1	CRV2T00010348_1	CSOL1703T00015586_1
OG0000505	CBYS24578T00009356_1	CCHLO57077T00007737_1	CROS192.96T00004377_1	CRHIZ90672AT00002029_1	CRV2T00010247_1	CSOL1703T00016865_1
OG0000506	CBYS24578T00009416_1	CCHLO57077T00006473_1	CROS192.96T00009079_1	CRHIZ90672AT00007756_1	CRV2T00015050_1	CSOL1703T00014589_1
OG0000507	CBYS24578T00009433_1	CCHLO57077T00006490_1	CROS192.96T00017269_1	CRHIZ90672AT00007773_1	CRV2T00015031_1	CSOL1703T00014569_1
OG0000508	CBYS24578T00009476_1	CCHLO57077T00006536_1	CROS192.96T00017118_1	CRHIZ90672AT00007815_1	CRV2T00014989_1	CSOL1703T00016699_1
OG0000509	CBYS24578T00009491_1	CCHLO57077T00006556_1	CROS192.96T00016601_1	CRHIZ90672AT00013310_1	CRV2T00014968_1	CSOL1703T00016711_1
OG0000510	CBYS24578T00009499_1	CCHLO57077T00006565_1	CROS192.96T00016593_1	CRHIZ90672AT00013318_1	CRV2T00014960_1	CSOL1703T00016719_1
OG0000511	CBYS24578T00009530_1	CCHLO57077T00006594_1	CROS192.96T00016481_1	CRHIZ90672AT00013347_1	CRV2T00014937_1	CSOL1703T00016742_1
OG0000512	CBYS24578T00009560_1, CBYS24578T00014532_1	CCHLO57077T00006624_1		CRHIZ90672AT00013377_1	CRV2T00014903_1	CSOL1703T00016770_1
OG0000513	CBYS24578T00009689_1	CCHLO57077T00000003_1	CROS192.96T00014249_1	CRHIZ90672AT00011897_1	CRV2T00003184_1	CSOL1703T00017844_1
OG0000514	CBYS24578T00009691_1	CCHLO57077T00000005_1	CROS192.96T00014247_1	CRHIZ90672AT00011895_1	CRV2T00003182_1	CSOL1703T00017847_1
OG0000515	CBYS24578T00009696_1	CCHLO57077T00000008_1	CROS192.96T00014243_1	CRHIZ90672AT00011892_1	CRV2T00003179_1	CSOL1703T00018260_1
OG0000516	CBYS24578T00009823_1	CCHLO57077T00000129_1	CROS192.96T00005373_1	CRHIZ90672AT00013941_1	CRV2T00003063_1	CSOL1703T00017106_1
OG0000517	CBYS24578T00009860_1	CCHLO57077T00000165_1	CROS192.96T00005337_1	CRHIZ90672AT00013902_1	CRV2T00003029_1	CSOL1703T00017151_1
OG0000518	CBYS24578T00009889_1	CCHLO57077T00000195_1	CROS192.96T00005290_1	CRHIZ90672AT00007874_1	CRV2T00002999_1	CSOL1703T00002629_1
OG0000519	CBYS24578T00009907_1	CCHLO57077T00000217_1	CROS192.96T00005270_1	CRHIZ90672AT00007894_1	CRV2T00002983_1	CSOL1703T00002646_1
OG0000520	CBYS24578T00009924_1	CCHLO57077T00000234_1	CROS192.96T00013564_1	CRHIZ90672AT00011887_1	CRV2T00002966_1	CSOL1703T00002667_1
OG0000521	CBYS24578T00009925_1	CCHLO57077T00000235_1	CROS192.96T00017497_1	CRHIZ90672AT00007915_1	CRV2T00002965_1	CSOL1703T00002668_1
OG0000522	CBYS24578T00010037_1	CCHLO57077T00001968_1	CROS192.96T00007762_1	CRHIZ90672AT00000899_1	CRV2T00003849_1	CSOL1703T00000286_1
OG0000523	CBYS24578T00010121_1	CCHLO57077T00001884_1	CROS192.96T00007839_1	CRHIZ90672AT00000983_1	CRV2T00003930_1	CSOL1703T00000374_1
OG0000524	CBYS24578T00010136_1	CCHLO57077T00001868_1	CROS192.96T00017605_1	CRHIZ90672AT00001000_1	CRV2T00003944_1	CSOL1703T00000390_1
OG0000525	CBYS24578T00010158_1	CCHLO57077T00001848_1	CROS192.96T00009640_1	CRHIZ90672AT00001021_1	CRV2T00003966_1	CSOL1703T00000404_1
OG0000526	CBYS24578T00010174_1	CCHLO57077T00001835_1	CROS192.96T00009653_1	CRHIZ90672AT00001035_1	CRV2T00003980_1	CSOL1703T00000416_1
OG0000527	CBYS24578T00010184_1	CCHLO57077T00001825_1	CROS192.96T00009665_1	CRHIZ90672AT00001045_1	CRV2T00003992_1	CSOL1703T00000426_1
OG0000528	CBYS24578T00010191_1	CCHLO57077T00001818_1	CROS192.96T00009672_1	CRHIZ90672AT00001052_1	CRV2T00003999_1	CSOL1703T00000433_1
OG0000529	CBYS24578T00010196_1	CCHLO57077T00001813_1	CROS192.96T00009678_1	CRHIZ90672AT00001057_1	CRV2T00004005_1	CSOL1703T00000438_1
OG0000530	CBYS24578T00010208_1	CCHLO57077T00016609_1	CROS192.96T00006985_1	CRHIZ90672AT00009356_1	CRV2T00005017_1	CSOL1703T00010575_1
OG0000531	CBYS24578T00010268_1	CCHLO57077T00009969_1	CROS192.96T00013831_1	CRHIZ90672AT00009416_1	CRV2T00013193_1	CSOL1703T00010522_1
OG0000532	CBYS24578T00010396_1	CCHLO57077T00009864_1	CROS192.96T00015568_1	CRHIZ90672AT00014726_1	CRV2T00005328_1	CSOL1703T00010405_1
OG0000533	CBYS24578T00010398_1	CCHLO57077T00009861_1	CROS192.96T00015566_1	CRHIZ90672AT00014724_1	CRV2T00005326_1	CSOL1703T00010403_1
OG0000534	CBYS24578T00010437_1	CCHLO57077T00009821_1	CROS192.96T00009790_1	CRHIZ90672AT00016031_1	CRV2T00005370_1	CSOL1703T00010360_1
OG0000535	CBYS24578T00010440_1	CCHLO57077T00009818_1	CROS192.96T00009793_1	CRHIZ90672AT00016028_1	CRV2T00005373_1	CSOL1703T00010357_1
OG0000536	CBYS24578T00010495_1	CCHLO57077T00015048_1	CROS192.96T00011537_1	CRHIZ90672AT00016283_1	CRV2T00017722_1	CSOL1703T00002577_1
OG0000537	CBYS24578T00010497_1	CCHLO57077T00015046_1	CROS192.96T00011539_1	CRHIZ90672AT00016281_1	CRV2T00017720_1	CSOL1703T00002579_1
OG0000538	CBYS24578T00010518_1	CCHLO57077T00015024_1	CROS192.96T00011562_1	CRHIZ90672AT00016258_1	CRV2T00017698_1	CSOL1703T00002603_1
OG0000539	CBYS24578T00010531_1	CCHLO57077T00015013_1	CROS192.96T00011577_1	CRHIZ90672AT00016244_1	CRV2T00017683_1	CSOL1703T00002616_1
OG0000540	CBYS24578T00010533_1	CCHLO57077T00015011_1	CROS192.96T00011579_1	CRHIZ90672AT00016243_1	CRV2T00017681_1	CSOL1703T00002618_1
OG0000541	CBYS24578T00010536_1	CCHLO57077T00017307_1	CROS192.96T00011582_1	CRHIZ90672AT00016240_1	CRV2T00017678_1	CSOL1703T00002623_1
OG0000542	CBYS24578T00010540_1, CBYS24578T00011193_1	CCHLO57077T00005994_1	CROS192.96T00003722_1, CROS192.96T00012758_1	CRHIZ90672AT00010805_1
OG0000543	CBYS24578T00010542_1	CCHLO57077T00015064_1	CROS192.96T00003545_1	CRHIZ90672AT00017836_1	CRV2T00017737_1	CSOL1703T00002562_1
OG0000544	CBYS24578T00010545_1	CCHLO57077T00015067_1	CROS192.96T00003546_1, CROS192.96T00018132_1	CRHIZ90672AT00017834_1	CRV2T00017739_1
OG0000545	CBYS24578T00010580_1	CCHLO57077T00017453_1	CROS192.96T00003572_1	CRHIZ90672AT00009840_1	CRV2T00017770_1	CSOL1703T00002518_1
OG0000546	CBYS24578T00010624_1	CCHLO57077T00014470_1	CROS192.96T00003624_1	CRHIZ90672AT00009797_1	CRV2T00017041_1	CSOL1703T00002477_1
OG0000547	CBYS24578T00010673_1	CCHLO57077T00009994_1	CROS192.96T00007249_1	CRHIZ90672AT00009747_1	CRV2T00017090_1	CSOL1703T00002438_1
OG0000548	CBYS24578T00010674_1	CCHLO57077T00009993_1	CROS192.96T00007248_1	CRHIZ90672AT00009746_1	CRV2T00017091_1	CSOL1703T00002437_1
OG0000549	CBYS24578T00010684_1	CCHLO57077T00009983_1	CROS192.96T00007240_1	CRHIZ90672AT00009736_1	CRV2T00017100_1	CSOL1703T00002427_1
OG0000550	CBYS24578T00010702_1	CCHLO57077T00014532_1	CROS192.96T00007216_1	CRHIZ90672AT00009715_1	CRV2T00017117_1	CSOL1703T00002411_1
OG0000551	CBYS24578T00010745_1	CCHLO57077T00005655_1	CROS192.96T00013685_1	CRHIZ90672AT00009210_1	CRV2T00001016_1	CSOL1703T00004627_1
OG0000552	CBYS24578T00010796_1	CCHLO57077T00005608_1	CROS192.96T00016968_1	CRHIZ90672AT00009165_1	CRV2T00001061_1	CSOL1703T00004581_1
OG0000553	CBYS24578T00010824_1	CCHLO57077T00005579_1	CROS192.96T00016043_1	CRHIZ90672AT00009137_1	CRV2T00001089_1	CSOL1703T00004550_1
OG0000554	CBYS24578T00010843_1	CCHLO57077T00005561_1	CROS192.96T00017748_1	CRHIZ90672AT00009119_1	CRV2T00001107_1	CSOL1703T00004532_1
OG0000555	CBYS24578T00010890_1	CCHLO57077T00005518_1	CROS192.96T00015798_1	CRHIZ90672AT00009075_1	CRV2T00001149_1	CSOL1703T00004489_1
OG0000556	CBYS24578T00010894_1	CCHLO57077T00005512_1	CROS192.96T00017823_1	CRHIZ90672AT00009070_1	CRV2T00001153_1	CSOL1703T00004483_1
OG0000557	CBYS24578T00010919_1, CBYS24578T00011204_1		CROS192.96T00017777_1	CRHIZ90672AT00009046_1	CRV2T00001178_1	CSOL1703T00004458_1
OG0000558	CBYS24578T00010930_1	CCHLO57077T00016694_1	CROS192.96T00017485_1	CRHIZ90672AT00009036_1	CRV2T00001188_1	CSOL1703T00004447_1
OG0000559	CBYS24578T00010952_1	CCHLO57077T00016672_1	CROS192.96T00012959_1	CRHIZ90672AT00017743_1	CRV2T00001209_1	CSOL1703T00004423_1
OG0000560	CBYS24578T00010962_1	CCHLO57077T00016663_1	CROS192.96T00012968_1	CRHIZ90672AT00017753_1	CRV2T00001219_1	CSOL1703T00004414_1
OG0000561	CBYS24578T00010980_1	CCHLO57077T00016645_1	CROS192.96T00012988_1	CRHIZ90672AT00017773_1	CRV2T00001237_1	CSOL1703T00004395_1
OG0000562	CBYS24578T00010983_1	CCHLO57077T00016642_1	CROS192.96T00012991_1	CRHIZ90672AT00017777_1	CRV2T00001240_1	CSOL1703T00004392_1
OG0000563	CBYS24578T00010985_1	CCHLO57077T00016641_1	CROS192.96T00012993_1	CRHIZ90672AT00017778_1	CRV2T00001242_1	CSOL1703T00004391_1
OG0000564	CBYS24578T00011002_1	CCHLO57077T00016910_1	CROS192.96T00011848_1	CRHIZ90672AT00015819_1	CRV2T00014058_1	CSOL1703T00018240_1
OG0000565	CBYS24578T00011030_1	CCHLO57077T00018458_1	CROS192.96T00004304_1	CRHIZ90672AT00014398_1	CRV2T00014000_1	CSOL1703T00015352_1
OG0000566	CBYS24578T00011058_1	CCHLO57077T00016166_1	CROS192.96T00004290_1	CRHIZ90672AT00014412_1	CRV2T00013986_1	CSOL1703T00015287_1
OG0000567	CBYS24578T00011071_1	CCHLO57077T00016154_1	CROS192.96T00004275_1	CRHIZ90672AT00014423_1	CRV2T00013975_1	CSOL1703T00015272_1
OG0000568	CBYS24578T00011082_1	CCHLO57077T00016141_1	CROS192.96T00004266_1	CRHIZ90672AT00014433_1	CRV2T00013963_1	CSOL1703T00015262_1
OG0000569	CBYS24578T00011127_1	CCHLO57077T00005928_1	CROS192.96T00004231_1	CRHIZ90672AT00014462_1	CRV2T00013932_1	CSOL1703T00015226_1
OG0000570	CBYS24578T00011134_1	CCHLO57077T00005935_1	CROS192.96T00004224_1, CROS192.96T00007853_1	CRHIZ90672AT00014469_1		CSOL1703T00015219_1
OG0000571	CBYS24578T00011157_1	CCHLO57077T00005958_1	CROS192.96T00004203_1	CRHIZ90672AT00014492_1	CRV2T00013904_1	CSOL1703T00015196_1
OG0000572	CBYS24578T00011178_1	CCHLO57077T00005979_1	CROS192.96T00012770_1	CRHIZ90672AT00014512_1	CRV2T00013884_1	CSOL1703T00015176_1
OG0000573	CBYS24578T00011198_1	CCHLO57077T00006000_1	CROS192.96T00012753_1	CRHIZ90672AT00010799_1	CRV2T00013863_1	CSOL1703T00015162_1
OG0000574	CBYS24578T00011237_1	CCHLO57077T00006035_1	CROS192.96T00012724_1	CRHIZ90672AT00010768_1	CRV2T00013831_1	CSOL1703T00014225_1
OG0000575	CBYS24578T00011319_1	CCHLO57077T00008898_1	CROS192.96T00006402_1	CRHIZ90672AT00017205_1	CRV2T00012546_1	CSOL1703T00007859_1
OG0000576	CBYS24578T00011327_1	CCHLO57077T00008888_1	CROS192.96T00006394_1	CRHIZ90672AT00017198_1	CRV2T00012553_1	CSOL1703T00007852_1
OG0000577	CBYS24578T00011330_1	CCHLO57077T00008885_1	CROS192.96T00006390_1	CRHIZ90672AT00017195_1	CRV2T00012556_1	CSOL1703T00007849_1
OG0000578	CBYS24578T00011373_1	CCHLO57077T00008841_1	CROS192.96T00016396_1, CROS192.96T00016491_1	CRHIZ90672AT00010047_1	CRV2T00012598_1
OG0000579	CBYS24578T00011376_1	CCHLO57077T00008838_1	CROS192.96T00016399_1	CRHIZ90672AT00010044_1	CRV2T00012601_1	CSOL1703T00007804_1
OG0000580	CBYS24578T00011397_1	CCHLO57077T00008816_1	CROS192.96T00011959_1	CRHIZ90672AT00010023_1	CRV2T00012624_1	CSOL1703T00007782_1
OG0000581	CBYS24578T00011451_1	CCHLO57077T00008769_1	CROS192.96T00000536_1	CRHIZ90672AT00009971_1	CRV2T00012681_1	CSOL1703T00007710_1
OG0000582	CBYS24578T00011480_1	CCHLO57077T00008748_1	CROS192.96T00000519_1	CRHIZ90672AT00009949_1	CRV2T00012706_1	CSOL1703T00007686_1
OG0000583	CBYS24578T00011492_1	CCHLO57077T00008721_1	CROS192.96T00000511_1	CRHIZ90672AT00009939_1	CRV2T00012715_1	CSOL1703T00007670_1
OG0000584	CBYS24578T00011496_1	CCHLO57077T00008716_1	CROS192.96T00000506_1	CRHIZ90672AT00009933_1	CRV2T00012722_1	CSOL1703T00007666_1
OG0000585	CBYS24578T00011524_1	CCHLO57077T00008679_1	CROS192.96T00000463_1	CRHIZ90672AT00009903_1	CRV2T00012755_1	CSOL1703T00007633_1
OG0000586	CBYS24578T00011528_1	CCHLO57077T00008675_1	CROS192.96T00000459_1	CRHIZ90672AT00009899_1	CRV2T00012759_1	CSOL1703T00007629_1
OG0000587	CBYS24578T00011537_1	CCHLO57077T00008668_1	CROS192.96T00000450_1	CRHIZ90672AT00009893_1	CRV2T00012765_1	CSOL1703T00012699_1
OG0000588	CBYS24578T00011541_1	CCHLO57077T00008664_1	CROS192.96T00000441_1	CRHIZ90672AT00009889_1	CRV2T00012769_1	CSOL1703T00012703_1
OG0000589	CBYS24578T00011553_1	CCHLO57077T00015556_1	CROS192.96T00004487_1	CRHIZ90672AT00002125_1	CRV2T00010145_1	CSOL1703T00016969_1
OG0000590	CBYS24578T00011557_1	CCHLO57077T00015551_1	CROS192.96T00004491_1	CRHIZ90672AT00002129_1	CRV2T00010141_1	CSOL1703T00016974_1
OG0000591	CBYS24578T00011561_1	CCHLO57077T00015545_1	CROS192.96T00004498_1	CRHIZ90672AT00002141_1	CRV2T00010133_1	CSOL1703T00016982_1
OG0000592	CBYS24578T00011607_1	CCHLO57077T00013584_1	CROS192.96T00014929_1	CRHIZ90672AT00002180_1	CRV2T00010087_1	CSOL1703T00016480_1
OG0000593	CBYS24578T00011636_1	CCHLO57077T00013557_1	CROS192.96T00016982_1	CRHIZ90672AT00017923_1	CRV2T00010059_1	CSOL1703T00016452_1
OG0000594	CBYS24578T00011674_1	CCHLO57077T00013519_1	CROS192.96T00017846_1	CRHIZ90672AT00016404_1	CRV2T00010026_1	CSOL1703T00016414_1
OG0000595	CBYS24578T00011767_1	CCHLO57077T00014802_1	CROS192.96T00012122_1	CRHIZ90672AT00009515_1	CRV2T00009929_1	CSOL1703T00017416_1
OG0000596	CBYS24578T00011778_1	CCHLO57077T00014814_1	CROS192.96T00014822_1	CRHIZ90672AT00009528_1	CRV2T00009915_1	CSOL1703T00017429_1
OG0000597	CBYS24578T00011829_1	CCHLO57077T00013419_1	CROS192.96T00014732_1	CRHIZ90672AT00015319_1	CRV2T00014466_1	CSOL1703T00010961_1
OG0000598	CBYS24578T00011879_1	CCHLO57077T00013379_1	CROS192.96T00014758_1	CRHIZ90672AT00015283_1	CRV2T00014423_1	CSOL1703T00010931_1
OG0000599	CBYS24578T00011896_1	CCHLO57077T00013361_1	CROS192.96T00012454_1	CRHIZ90672AT00015265_1	CRV2T00014408_1	CSOL1703T00010915_1
OG0000600	CBYS24578T00011972_1	CCHLO57077T00002972_1	CROS192.96T00006254_1	CRHIZ90672AT00005605_1	CRV2T00018278_1	CSOL1703T00013718_1
OG0000601	CBYS24578T00011978_1	CCHLO57077T00002967_1	CROS192.96T00006249_1	CRHIZ90672AT00005599_1	CRV2T00018273_1	CSOL1703T00013713_1
OG0000602	CBYS24578T00011993_1	CCHLO57077T00002950_1	CROS192.96T00006235_1	CRHIZ90672AT00005585_1	CRV2T00018260_1	CSOL1703T00013701_1
OG0000603	CBYS24578T00012002_1	CCHLO57077T00002941_1	CROS192.96T00006225_1	CRHIZ90672AT00005576_1	CRV2T00018251_1	CSOL1703T00013691_1
OG0000604	CBYS24578T00012003_1	CCHLO57077T00002940_1	CROS192.96T00006224_1	CRHIZ90672AT00005575_1		CSOL1703T00013690_1, CSOL1703T00016041_1
OG0000605	CBYS24578T00012015_1	CCHLO57077T00002930_1	CROS192.96T00006215_1	CRHIZ90672AT00005564_1	CRV2T00018241_1	CSOL1703T00013680_1
OG0000606	CBYS24578T00012034_1	CCHLO57077T00002910_1	CROS192.96T00006189_1	CRHIZ90672AT00005544_1	CRV2T00018218_1	CSOL1703T00013655_1
OG0000607	CBYS24578T00012043_1	CCHLO57077T00002901_1	CROS192.96T00006180_1	CRHIZ90672AT00005535_1	CRV2T00018208_1	CSOL1703T00013645_1
OG0000608	CBYS24578T00012063_1	CCHLO57077T00002880_1	CROS192.96T00006157_1	CRHIZ90672AT00005517_1	CRV2T00018190_1	CSOL1703T00013627_1
OG0000609	CBYS24578T00012068_1	CCHLO57077T00002861_1	CROS192.96T00006151_1	CRHIZ90672AT00005498_1	CRV2T00015742_1	CSOL1703T00013607_1
OG0000610	CBYS24578T00012090_1	CCHLO57077T00011689_1	CROS192.96T00002246_1	CRHIZ90672AT00012251_1	CRV2T00016493_1	CSOL1703T00006052_1
OG0000611	CBYS24578T00012101_1	CCHLO57077T00011678_1	CROS192.96T00002237_1	CRHIZ90672AT00012241_1	CRV2T00016503_1	CSOL1703T00006046_1
OG0000612	CBYS24578T00012109_1	CCHLO57077T00011671_1	CROS192.96T00002224_1	CRHIZ90672AT00012234_1	CRV2T00016510_1	CSOL1703T00006039_1
OG0000613	CBYS24578T00012113_1	CCHLO57077T00013912_1	CROS192.96T00002217_1	CRHIZ90672AT00012223_1	CRV2T00016515_1	CSOL1703T00006033_1
OG0000614	CBYS24578T00012120_1	CCHLO57077T00013918_1	CROS192.96T00002210_1	CRHIZ90672AT00012217_1	CRV2T00016521_1	CSOL1703T00006027_1
OG0000615	CBYS24578T00012123_1	CCHLO57077T00013921_1	CROS192.96T00002207_1	CRHIZ90672AT00012214_1	CRV2T00016524_1	CSOL1703T00006023_1
OG0000616	CBYS24578T00012136_1	CCHLO57077T00013933_1	CROS192.96T00002193_1	CRHIZ90672AT00012201_1	CRV2T00016537_1	CSOL1703T00006012_1
OG0000617	CBYS24578T00012153_1	CCHLO57077T00013953_1	CROS192.96T00018076_1	CRHIZ90672AT00012180_1	CRV2T00016557_1	CSOL1703T00005989_1
OG0000618	CBYS24578T00012178_1	CCHLO57077T00013975_1	CROS192.96T00007351_1	CRHIZ90672AT00014374_1	CRV2T00016596_1	CSOL1703T00005968_1
OG0000619	CBYS24578T00012183_1	CCHLO57077T00013979_1	CROS192.96T00007347_1	CRHIZ90672AT00014368_1	CRV2T00016602_1	CSOL1703T00005963_1
OG0000620	CBYS24578T00012191_1	CCHLO57077T00013987_1	CROS192.96T00007342_1	CRHIZ90672AT00014361_1	CRV2T00016609_1	CSOL1703T00005950_1
OG0000621	CBYS24578T00012193_1	CCHLO57077T00013989_1	CROS192.96T00007340_1	CRHIZ90672AT00014359_1	CRV2T00016611_1	CSOL1703T00005948_1
OG0000622	CBYS24578T00012197_1	CCHLO57077T00013990_1	CROS192.96T00007335_1	CRHIZ90672AT00014358_1	CRV2T00016612_1	CSOL1703T00005944_1
OG0000623	CBYS24578T00012233_1	CCHLO57077T00014031_1, CCHLO57077T00019338_1	CROS192.96T00007325_1	CRHIZ90672AT00014318_1	CRV2T00016651_1
OG0000624	CBYS24578T00012301_1	CCHLO57077T00017787_1	CROS192.96T00000918_1	CRHIZ90672AT00018319_1	CRV2T00018646_1	CSOL1703T00005829_1
OG0000625	CBYS24578T00012328_1	CCHLO57077T00011148_1	CROS192.96T00009442_1	CRHIZ90672AT00012949_1	CRV2T00010906_1	CSOL1703T00009362_1
OG0000626	CBYS24578T00012356_1	CCHLO57077T00011122_1	CROS192.96T00009469_1	CRHIZ90672AT00012922_1	CRV2T00010933_1	CSOL1703T00009385_1
OG0000627	CBYS24578T00012358_1	CCHLO57077T00011120_1	CROS192.96T00009477_1	CRHIZ90672AT00012920_1	CRV2T00010935_1	CSOL1703T00009389_1
OG0000628	CBYS24578T00012438_1	CCHLO57077T00015249_1	CROS192.96T00009395_1	CRHIZ90672AT00017425_1	CRV2T00011026_1	CSOL1703T00009460_1
OG0000629	CBYS24578T00012474_1	CCHLO57077T00018402_1	CROS192.96T00012018_1	CRHIZ90672AT00018169_1	CRV2T00011061_1	CSOL1703T00009493_1
OG0000630	CBYS24578T00012495_1	CCHLO57077T00018422_1	CROS192.96T00012042_1	CRHIZ90672AT00018189_1	CRV2T00011082_1	CSOL1703T00009517_1
OG0000631	CBYS24578T00012496_1	CCHLO57077T00018420_1	CROS192.96T00012043_1	CRHIZ90672AT00018191_1	CRV2T00011085_1	CSOL1703T00009519_1
OG0000632	CBYS24578T00012502_1	CCHLO57077T00019099_1	CROS192.96T00012050_1	CRHIZ90672AT00018197_1	CRV2T00011091_1	CSOL1703T00009526_1
OG0000633	CBYS24578T00012505_1	CCHLO57077T00015934_1	CROS192.96T00012053_1		CRV2T00011094_1, CRV2T00019539_1	CSOL1703T00009530_1
OG0000634	CBYS24578T00012549_1	CCHLO57077T00015970_1	CROS192.96T00015652_1	CRHIZ90672AT00014961_1	CRV2T00011128_1	CSOL1703T00009557_1
OG0000635	CBYS24578T00012554_1	CCHLO57077T00015975_1	CROS192.96T00015627_1	CRHIZ90672AT00014966_1	CRV2T00011133_1	CSOL1703T00009569_1
OG0000636	CBYS24578T00012593_1	CCHLO57077T00013317_1	CROS192.96T00001318_1	CRHIZ90672AT00012811_1	CRV2T00012187_1	CSOL1703T00012055_1
OG0000637	CBYS24578T00012599_1	CCHLO57077T00013311_1	CROS192.96T00001312_1	CRHIZ90672AT00012817_1	CRV2T00012191_1	CSOL1703T00012061_1
OG0000638	CBYS24578T00012742_1	CCHLO57077T00012950_1	CROS192.96T00002567_1	CRHIZ90672AT00010910_1	CRV2T00005245_1	CSOL1703T00010782_1
OG0000639	CBYS24578T00012863_1	CCHLO57077T00013719_1	CROS192.96T00017191_1	CRHIZ90672AT00014623_1	CRV2T00010711_1	CSOL1703T00009180_1
OG0000640	CBYS24578T00012891_1	CCHLO57077T00013691_1	CROS192.96T00015414_1	CRHIZ90672AT00018297_1	CRV2T00010680_1	CSOL1703T00009151_1
OG0000641	CBYS24578T00012927_1	CCHLO57077T00013660_1	CROS192.96T00012331_1	CRHIZ90672AT00016957_1	CRV2T00010649_1	CSOL1703T00009120_1
OG0000642	CBYS24578T00012976_1	CCHLO57077T00005873_1	CROS192.96T00007850_1	CRHIZ90672AT00004649_1	CRV2T00015288_1	CSOL1703T00014070_1
OG0000643	CBYS24578T00012995_1	CCHLO57077T00005888_1	CROS192.96T00007864_1	CRHIZ90672AT00004663_1	CRV2T00015299_1	CSOL1703T00014058_1
OG0000644	CBYS24578T00012998_1	CCHLO57077T00005891_1	CROS192.96T00007867_1	CRHIZ90672AT00004666_1	CRV2T00015302_1	CSOL1703T00014054_1
OG0000645	CBYS24578T00013006_1	CCHLO57077T00005900_1	CROS192.96T00007876_1	CRHIZ90672AT00011032_1	CRV2T00015314_1	CSOL1703T00014046_1
OG0000646	CBYS24578T00013012_1	CCHLO57077T00005907_1	CROS192.96T00007886_1	CRHIZ90672AT00011039_1	CRV2T00015321_1	CSOL1703T00014040_1
OG0000647	CBYS24578T00013089_1	CCHLO57077T00014573_1	CROS192.96T00018419_1	CRHIZ90672AT00011114_1	CRV2T00015391_1	CSOL1703T00013979_1
OG0000648	CBYS24578T00013102_1	CCHLO57077T00014587_1	CROS192.96T00010462_1	CRHIZ90672AT00011127_1	CRV2T00015404_1	CSOL1703T00013965_1
OG0000649	CBYS24578T00013104_1	CCHLO57077T00014589_1	CROS192.96T00010460_1	CRHIZ90672AT00011129_1	CRV2T00015406_1	CSOL1703T00013963_1
OG0000650	CBYS24578T00013139_1	CCHLO57077T00014627_1	CROS192.96T00010429_1	CRHIZ90672AT00011171_1	CRV2T00015445_1	CSOL1703T00013919_1
OG0000651	CBYS24578T00013140_1	CCHLO57077T00014628_1	CROS192.96T00010428_1	CRHIZ90672AT00011172_1	CRV2T00015446_1	CSOL1703T00013918_1
OG0000652	CBYS24578T00013148_1	CCHLO57077T00014635_1	CROS192.96T00010420_1	CRHIZ90672AT00011180_1	CRV2T00015455_1	CSOL1703T00013910_1
OG0000653	CBYS24578T00013152_1	CCHLO57077T00014642_1	CROS192.96T00010414_1	CRHIZ90672AT00011186_1	CRV2T00015460_1	CSOL1703T00013904_1
OG0000654	CBYS24578T00013180_1	CCHLO57077T00011515_1	CROS192.96T00001522_1	CRHIZ90672AT00010281_1	CRV2T00004838_1	CSOL1703T00013313_1
OG0000655	CBYS24578T00013192_1	CCHLO57077T00011527_1	CROS192.96T00001515_1	CRHIZ90672AT00010291_1	CRV2T00004849_1	CSOL1703T00013324_1
OG0000656	CBYS24578T00013198_1	CCHLO57077T00011534_1	CROS192.96T00001510_1	CRHIZ90672AT00010303_1	CRV2T00004856_1	CSOL1703T00013330_1
OG0000657	CBYS24578T00013254_1	CCHLO57077T00011577_1	CROS192.96T00001460_1	CRHIZ90672AT00010365_1	CRV2T00004910_1	CSOL1703T00013376_1
OG0000658	CBYS24578T00013267_1	CCHLO57077T00011586_1	CROS192.96T00017364_1	CRHIZ90672AT00010376_1	CRV2T00004919_1	CSOL1703T00013384_1
OG0000659	CBYS24578T00013300_1	CCHLO57077T00011612_1	CROS192.96T00004980_1	CRHIZ90672AT00010411_1	CRV2T00004960_1	CSOL1703T00013410_1
OG0000660	CBYS24578T00013320_1	CCHLO57077T00011631_1	CROS192.96T00005005_1	CRHIZ90672AT00001484_1	CRV2T00004979_1	CSOL1703T00013432_1
OG0000661	CBYS24578T00013341_1	CCHLO57077T00011651_1	CROS192.96T00005050_1	CRHIZ90672AT00001506_1	CRV2T00013237_1	CSOL1703T00013453_1
OG0000662	CBYS24578T00013344_1	CCHLO57077T00011655_1	CROS192.96T00005055_1	CRHIZ90672AT00001510_1	CRV2T00013239_1	CSOL1703T00013455_1
OG0000663	CBYS24578T00013374_1	CCHLO57077T00016748_1	CROS192.96T00006993_1	CRHIZ90672AT00009336_1	CRV2T00005040_1	CSOL1703T00010599_1
OG0000664	CBYS24578T00013384_1	CCHLO57077T00016736_1	CROS192.96T00007016_1	CRHIZ90672AT00009323_1	CRV2T00005052_1	CSOL1703T00010609_1
OG0000665	CBYS24578T00013387_1	CCHLO57077T00016729_1	CROS192.96T00007020_1	CRHIZ90672AT00009317_1	CRV2T00005057_1	CSOL1703T00010613_1
OG0000666	CBYS24578T00013389_1	CCHLO57077T00016727_1	CROS192.96T00007021_1	CRHIZ90672AT00009316_1	CRV2T00005058_1	CSOL1703T00010614_1
OG0000667	CBYS24578T00013434_1	CCHLO57077T00018616_1	CROS192.96T00007034_1	CRHIZ90672AT00009297_1	CRV2T00005074_1	CSOL1703T00010632_1
OG0000668	CBYS24578T00013444_1	CCHLO57077T00017902_1	CROS192.96T00007043_1	CRHIZ90672AT00009288_1	CRV2T00005085_1	CSOL1703T00010641_1
OG0000669	CBYS24578T00013452_1	CCHLO57077T00017893_1	CROS192.96T00002436_1	CRHIZ90672AT00009275_1	CRV2T00005096_1	CSOL1703T00010650_1
OG0000670	CBYS24578T00013504_1	CCHLO57077T00017562_1	CROS192.96T00002494_1	CRHIZ90672AT00010995_1	CRV2T00005154_1	CSOL1703T00010703_1
OG0000671	CBYS24578T00013509_1	CCHLO57077T00017564_1	CROS192.96T00002496_1	CRHIZ90672AT00010993_1	CRV2T00005157_1	CSOL1703T00010708_1
OG0000672	CBYS24578T00013516_1	CCHLO57077T00013036_1	CROS192.96T00002510_1	CRHIZ90672AT00010978_1	CRV2T00005168_1	CSOL1703T00010724_1
OG0000673	CBYS24578T00013547_1	CCHLO57077T00013014_1	CROS192.96T00002538_1	CRHIZ90672AT00010951_1	CRV2T00005198_1	CSOL1703T00010750_1
OG0000674	CBYS24578T00013558_1	CCHLO57077T00012994_1	CROS192.96T00002550_1	CRHIZ90672AT00010939_1	CRV2T00005209_1	CSOL1703T00010762_1
OG0000675	CBYS24578T00013612_1	CCHLO57077T00003791_1	CROS192.96T00011158_1	CRHIZ90672AT00011310_1	CRV2T00011857_1	CSOL1703T00006706_1
OG0000676	CBYS24578T00013654_1	CCHLO57077T00003750_1	CROS192.96T00011200_1	CRHIZ90672AT00011269_1	CRV2T00011899_1	CSOL1703T00006747_1
OG0000677	CBYS24578T00013661_1	CCHLO57077T00003743_1	CROS192.96T00011207_1	CRHIZ90672AT00011251_1	CRV2T00011908_1	CSOL1703T00006753_1
OG0000678	CBYS24578T00013683_1	CCHLO57077T00003723_1	CROS192.96T00011599_1	CRHIZ90672AT00011238_1	CRV2T00011924_1	CSOL1703T00006765_1
OG0000679	CBYS24578T00013705_1	CCHLO57077T00003700_1	CROS192.96T00014964_1	CRHIZ90672AT00011222_1	CRV2T00011946_1	CSOL1703T00006788_1
OG0000680	CBYS24578T00013722_1	CCHLO57077T00003683_1	CROS192.96T00014944_1	CRHIZ90672AT00011205_1	CRV2T00011963_1	CSOL1703T00006807_1
OG0000681	CBYS24578T00013727_1	CCHLO57077T00003680_1	CROS192.96T00014942_1	CRHIZ90672AT00011202_1	CRV2T00011969_1	CSOL1703T00006809_1
OG0000682	CBYS24578T00013754_1		CROS192.96T00006913_1, CROS192.96T00011486_1	CRHIZ90672AT00015859_1	CRV2T00018153_1	CSOL1703T00010259_1
OG0000683	CBYS24578T00013833_1	CCHLO57077T00018391_1	CROS192.96T00008076_1	CRHIZ90672AT00006456_1	CRV2T00009401_1	CSOL1703T00016068_1
OG0000684	CBYS24578T00013920_1	CCHLO57077T00016015_1	CROS192.96T00004820_1	CRHIZ90672AT00014864_1	CRV2T00009487_1	CSOL1703T00015982_1
OG0000685	CBYS24578T00013926_1	CCHLO57077T00018877_1	CROS192.96T00004830_1	CRHIZ90672AT00014858_1	CRV2T00009494_1	CSOL1703T00015976_1
OG0000686	CBYS24578T00013930_1	CCHLO57077T00018873_1	CROS192.96T00004834_1	CRHIZ90672AT00014853_1	CRV2T00009498_1	CSOL1703T00015972_1
OG0000687	CBYS24578T00013939_1	CCHLO57077T00017378_1	CROS192.96T00004841_1	CRHIZ90672AT00014845_1	CRV2T00009506_1	CSOL1703T00015962_1
OG0000688	CBYS24578T00013954_1	CCHLO57077T00014744_1	CROS192.96T00013585_1	CRHIZ90672AT00008141_1	CRV2T00005799_1	CSOL1703T00008934_1
OG0000689	CBYS24578T00013973_1		CROS192.96T00013574_1	CRHIZ90672AT00008128_1	CRV2T00005812_1, CRV2T00018417_1	CSOL1703T00008915_1
OG0000690	CBYS24578T00013984_1	CCHLO57077T00014719_1	CROS192.96T00013555_1	CRHIZ90672AT00008113_1	CRV2T00005825_1	CSOL1703T00008903_1
OG0000691	CBYS24578T00013990_1	CCHLO57077T00014711_1, CCHLO57077T00018600_1	CROS192.96T00001855_1	CRHIZ90672AT00008106_1		CSOL1703T00008898_1
OG0000692	CBYS24578T00014025_1	CCHLO57077T00014675_1	CROS192.96T00016315_1	CRHIZ90672AT00018671_1	CRV2T00019451_1	CSOL1703T00008864_1
OG0000693	CBYS24578T00014078_1	CCHLO57077T00017129_1	CROS192.96T00001000_1	CRHIZ90672AT00017170_1	CRV2T00016741_1	CSOL1703T00008648_1
OG0000694	CBYS24578T00014083_1	CCHLO57077T00017134_1	CROS192.96T00001005_1	CRHIZ90672AT00017175_1	CRV2T00016747_1	CSOL1703T00008653_1
OG0000695	CBYS24578T00014091_1	CCHLO57077T00017140_1	CROS192.96T00001012_1	CRHIZ90672AT00017181_1	CRV2T00016754_1	CSOL1703T00008660_1
OG0000696	CBYS24578T00014107_1	CCHLO57077T00018142_1	CROS192.96T00001024_1	CRHIZ90672AT00003479_1	CRV2T00017981_1	CSOL1703T00008676_1
OG0000697	CBYS24578T00014113_1	CCHLO57077T00007002_1	CROS192.96T00001028_1	CRHIZ90672AT00003486_1	CRV2T00017976_1	CSOL1703T00008679_1
OG0000698	CBYS24578T00014150_1	CCHLO57077T00018199_1	CROS192.96T00000281_1	CRHIZ90672AT00013545_1	CRV2T00012929_1	CSOL1703T00012873_1
OG0000699	CBYS24578T00014204_1	CCHLO57077T00013788_1	CROS192.96T00009590_1	CRHIZ90672AT00006972_1	CRV2T00012975_1	CSOL1703T00012923_1
OG0000700	CBYS24578T00014231_1	CCHLO57077T00017866_1	CROS192.96T00003578_1, CROS192.96T00018504_1	CRHIZ90672AT00003352_1		CSOL1703T00016882_1
OG0000701	CBYS24578T00014260_1	CCHLO57077T00013837_1	CROS192.96T00000197_1	CRHIZ90672AT00006921_1	CRV2T00013016_1	CSOL1703T00012969_1
OG0000702	CBYS24578T00014267_1	CCHLO57077T00013844_1	CROS192.96T00000188_1	CRHIZ90672AT00006914_1	CRV2T00013023_1	CSOL1703T00012976_1
OG0000703	CBYS24578T00014305_1	CCHLO57077T00013878_1	CROS192.96T00000154_1	CRHIZ90672AT00006882_1	CRV2T00013056_1	CSOL1703T00013011_1
OG0000704	CBYS24578T00014396_1	CCHLO57077T00012020_1	CROS192.96T00004896_1	CRHIZ90672AT00015450_1	CRV2T00009619_1	CSOL1703T00015903_1
OG0000705	CBYS24578T00014408_1	CCHLO57077T00012008_1	CROS192.96T00004909_1	CRHIZ90672AT00015463_1	CRV2T00009632_1	CSOL1703T00015890_1
OG0000706	CBYS24578T00014450_1	CCHLO57077T00011943_1	CROS192.96T00006538_1	CRHIZ90672AT00015400_1	CRV2T00009726_1	CSOL1703T00017306_1
OG0000707	CBYS24578T00014451_1	CCHLO57077T00011942_1	CROS192.96T00006539_1	CRHIZ90672AT00015399_1	CRV2T00009727_1	CSOL1703T00017305_1
OG0000708	CBYS24578T00014457_1	CCHLO57077T00011935_1	CROS192.96T00006545_1	CRHIZ90672AT00015392_1	CRV2T00009735_1	CSOL1703T00017297_1
OG0000709	CBYS24578T00014478_1	CCHLO57077T00006896_1	CROS192.96T00006601_1	CRHIZ90672AT00003593_1		CSOL1703T00008787_1, CSOL1703T00017245_1
OG0000710	CBYS24578T00014510_1	CCHLO57077T00011889_1	CROS192.96T00006574_1	CRHIZ90672AT00015353_1	CRV2T00009773_1	CSOL1703T00017258_1
OG0000711	CBYS24578T00014512_1	CCHLO57077T00011891_1	CROS192.96T00013418_1	CRHIZ90672AT00015355_1	CRV2T00009771_1	CSOL1703T00017260_1
OG0000712	CBYS24578T00014513_1	CCHLO57077T00011892_1	CROS192.96T00013417_1	CRHIZ90672AT00015356_1	CRV2T00009770_1	CSOL1703T00017261_1
OG0000713	CBYS24578T00014603_1	CCHLO57077T00015288_1	CROS192.96T00012017_1	CRHIZ90672AT00010533_1	CRV2T00004707_1	CSOL1703T00013181_1
OG0000714	CBYS24578T00014625_1	CCHLO57077T00015310_1	CROS192.96T00001642_1	CRHIZ90672AT00010511_1	CRV2T00004727_1	CSOL1703T00013201_1
OG0000715	CBYS24578T00014628_1	CCHLO57077T00015313_1	CROS192.96T00001639_1	CRHIZ90672AT00010508_1	CRV2T00004730_1	CSOL1703T00013204_1
OG0000716	CBYS24578T00014666_1	CCHLO57077T00015353_1	CROS192.96T00001602_1	CRHIZ90672AT00010470_1	CRV2T00004768_1	CSOL1703T00013238_1
OG0000717	CBYS24578T00014675_1	CCHLO57077T00015363_1	CROS192.96T00001591_1	CRHIZ90672AT00010461_1	CRV2T00004777_1	CSOL1703T00013247_1
OG0000718	CBYS24578T00014773_1	CCHLO57077T00015158_1	CROS192.96T00000087_1	CRHIZ90672AT00006821_1	CRV2T00017332_1	CSOL1703T00013074_1
OG0000719	CBYS24578T00014776_1	CCHLO57077T00015161_1	CROS192.96T00000095_1	CRHIZ90672AT00006824_1	CRV2T00017329_1	CSOL1703T00013071_1
OG0000720	CBYS24578T00014779_1	CCHLO57077T00015164_1	CROS192.96T00000098_1	CRHIZ90672AT00006827_1	CRV2T00017326_1	CSOL1703T00013067_1
OG0000721	CBYS24578T00014899_1	CCHLO57077T00011357_1	CROS192.96T00005708_1	CRHIZ90672AT00018735_1	CRV2T00012476_1	CSOL1703T00011863_1
OG0000722	CBYS24578T00014938_1	CCHLO57077T00011392_1	CROS192.96T00005748_1	CRHIZ90672AT00012374_1	CRV2T00012441_1	CSOL1703T00011903_1
OG0000723	CBYS24578T00014953_1	CCHLO57077T00011408_1	CROS192.96T00011907_1	CRHIZ90672AT00012404_1	CRV2T00012426_1	CSOL1703T00015106_1
OG0000724	CBYS24578T00014960_1	CCHLO57077T00011415_1	CROS192.96T00005762_1	CRHIZ90672AT00012397_1	CRV2T00012043_1	CSOL1703T00011916_1
OG0000725	CBYS24578T00014972_1	CCHLO57077T00011428_1	CROS192.96T00001452_1	CRHIZ90672AT00012415_1	CRV2T00012055_1	CSOL1703T00011928_1
OG0000726	CBYS24578T00014981_1	CCHLO57077T00011437_1	CROS192.96T00001444_1	CRHIZ90672AT00012424_1	CRV2T00012063_1	CSOL1703T00011938_1
OG0000727	CBYS24578T00014992_1	CCHLO57077T00011448_1	CROS192.96T00001434_1	CRHIZ90672AT00012435_1	CRV2T00012073_1	CSOL1703T00011947_1
OG0000728	CBYS24578T00015061_1	CCHLO57077T00015795_1	CROS192.96T00002650_1	CRHIZ90672AT00004673_1	CRV2T00015522_1	CSOL1703T00012379_1
OG0000729	CBYS24578T00015065_1	CCHLO57077T00012433_1		CRHIZ90672AT00010653_1, CRHIZ90672AT00012638_1	CRV2T00015518_1	CSOL1703T00012382_1
OG0000730	CBYS24578T00015068_1	CCHLO57077T00012438_1	CROS192.96T00012135_1	CRHIZ90672AT00012635_1	CRV2T00015508_1	CSOL1703T00012386_1
OG0000731	CBYS24578T00015069_1	CCHLO57077T00012439_1	CROS192.96T00012136_1	CRHIZ90672AT00012634_1	CRV2T00015507_1	CSOL1703T00012387_1
OG0000732	CBYS24578T00015070_1	CCHLO57077T00012440_1	CROS192.96T00012138_1	CRHIZ90672AT00012632_1	CRV2T00015505_1	CSOL1703T00012388_1
OG0000733	CBYS24578T00015118_1	CCHLO57077T00012488_1	CROS192.96T00012172_1	CRHIZ90672AT00012585_1	CRV2T00008812_1	CSOL1703T00012431_1
OG0000734	CBYS24578T00015207_1	CCHLO57077T00015634_1	CROS192.96T00004607_1	CRHIZ90672AT00013830_1	CRV2T00011279_1	CSOL1703T00009689_1
OG0000735	CBYS24578T00015228_1	CCHLO57077T00015659_1	CROS192.96T00013395_1	CRHIZ90672AT00013810_1	CRV2T00011259_1	CSOL1703T00009666_1
OG0000736	CBYS24578T00015249_1	CCHLO57077T00015677_1		CRHIZ90672AT00018692_1, CRHIZ90672AT00019026_1, CRHIZ90672AT00019046_1	CRV2T00011229_1
OG0000737	CBYS24578T00015251_1	CCHLO57077T00015679_1	CROS192.96T00016948_1	CRHIZ90672AT00017508_1	CRV2T00011227_1	CSOL1703T00009646_1
OG0000738	CBYS24578T00015292_1	CCHLO57077T00017274_1	CROS192.96T00010670_1	CRHIZ90672AT00017529_1	CRV2T00011191_1	CSOL1703T00009617_1
OG0000739	CBYS24578T00015296_1	CCHLO57077T00017278_1	CROS192.96T00010666_1	CRHIZ90672AT00015026_1	CRV2T00011186_1	CSOL1703T00009613_1
OG0000740	CBYS24578T00015337_1	CCHLO57077T00010774_1	CROS192.96T00011942_1	CRHIZ90672AT00004110_1	CRV2T00018845_1	CSOL1703T00014882_1
OG0000741	CBYS24578T00015340_1	CCHLO57077T00010771_1	CROS192.96T00011939_1	CRHIZ90672AT00004113_1	CRV2T00018842_1	CSOL1703T00014870_1
OG0000742	CBYS24578T00015394_1	CCHLO57077T00010722_1	CROS192.96T00002830_1	CRHIZ90672AT00004156_1	CRV2T00015682_1	CSOL1703T00012214_1
OG0000743	CBYS24578T00015397_1	CCHLO57077T00010719_1	CROS192.96T00002833_1	CRHIZ90672AT00004161_1	CRV2T00015679_1	CSOL1703T00012211_1
OG0000744	CBYS24578T00015399_1	CCHLO57077T00010717_1	CROS192.96T00002835_1	CRHIZ90672AT00004163_1	CRV2T00015677_1	CSOL1703T00012209_1
OG0000745	CBYS24578T00015414_1	CCHLO57077T00010706_1	CROS192.96T00002815_1	CRHIZ90672AT00004175_1	CRV2T00015668_1	CSOL1703T00012227_1
OG0000746	CBYS24578T00015485_1	CCHLO57077T00006323_1	CROS192.96T00005606_1	CRHIZ90672AT00007597_1	CRV2T00017238_1	CSOL1703T00014746_1
OG0000747	CBYS24578T00015544_1	CCHLO57077T00006377_1	CROS192.96T00005543_1	CRHIZ90672AT00007657_1	CRV2T00018681_1	CSOL1703T00014676_1
OG0000748	CBYS24578T00015555_1	CCHLO57077T00006387_1	CROS192.96T00005532_1	CRHIZ90672AT00007667_1	CRV2T00018692_1	CSOL1703T00014665_1
OG0000749	CBYS24578T00015561_1	CCHLO57077T00006394_1	CROS192.96T00005526_1	CRHIZ90672AT00007677_1	CRV2T00018698_1	CSOL1703T00014659_1
OG0000750	CBYS24578T00015562_1	CCHLO57077T00006395_1	CROS192.96T00005525_1	CRHIZ90672AT00007678_1	CRV2T00018699_1	CSOL1703T00014658_1
OG0000751	CBYS24578T00015567_1	CCHLO57077T00006400_1	CROS192.96T00005520_1	CRHIZ90672AT00007684_1	CRV2T00018704_1	CSOL1703T00014653_1
OG0000752	CBYS24578T00015572_1	CCHLO57077T00006406_1	CROS192.96T00018670_1	CRHIZ90672AT00007690_1	CRV2T00018710_1	CSOL1703T00014649_1
OG0000753	CBYS24578T00015608_1	CCHLO57077T00006442_1	CROS192.96T00009033_1	CRHIZ90672AT00007724_1	CRV2T00018744_1	CSOL1703T00014616_1
OG0000754	CBYS24578T00015694_1	CCHLO57077T00012384_1	CROS192.96T00010257_1	CRHIZ90672AT00001659_1	CRV2T00013388_1	CSOL1703T00007530_1
OG0000755	CBYS24578T00015696_1	CCHLO57077T00012381_1	CROS192.96T00010256_1	CRHIZ90672AT00001657_1	CRV2T00013386_1	CSOL1703T00007532_1
OG0000756	CBYS24578T00015721_1	CCHLO57077T00012356_1	CROS192.96T00010232_1	CRHIZ90672AT00001632_1	CRV2T00013360_1	CSOL1703T00007571_1
OG0000757	CBYS24578T00015723_1	CCHLO57077T00012354_1	CROS192.96T00010229_1	CRHIZ90672AT00001630_1	CRV2T00013358_1	CSOL1703T00007574_1
OG0000758	CBYS24578T00015725_1	CCHLO57077T00012352_1	CROS192.96T00010227_1	CRHIZ90672AT00001628_1	CRV2T00013356_1	CSOL1703T00007576_1
OG0000759	CBYS24578T00015757_1	CCHLO57077T00012319_1	CROS192.96T00012570_1	CRHIZ90672AT00001591_1	CRV2T00013322_1	CSOL1703T00007610_1
OG0000760	CBYS24578T00015763_1	CCHLO57077T00012313_1	CROS192.96T00012565_1	CRHIZ90672AT00001585_1	CRV2T00013316_1	CSOL1703T00007616_1
OG0000761	CBYS24578T00015796_1	CCHLO57077T00011306_1	CROS192.96T00005668_1	CRHIZ90672AT00004950_1	CRV2T00012407_1	CSOL1703T00011809_1
OG0000762	CBYS24578T00015807_1	CCHLO57077T00011296_1	CROS192.96T00005658_1	CRHIZ90672AT00004939_1	CRV2T00012397_1	CSOL1703T00011799_1
OG0000763	CBYS24578T00015824_1	CCHLO57077T00017513_1	CROS192.96T00016358_1	CRHIZ90672AT00004914_1	CRV2T00012338_1	CSOL1703T00012689_1
OG0000764	CBYS24578T00015845_1	CCHLO57077T00017494_1	CROS192.96T00016348_1	CRHIZ90672AT00004895_1	CRV2T00012411_1	CSOL1703T00012672_1
OG0000765	CBYS24578T00015880_1	CCHLO57077T00017403_1	CROS192.96T00003504_1	CRHIZ90672AT00004861_1	CRV2T00012041_1	CSOL1703T00012633_1
OG0000766	CBYS24578T00015881_1	CCHLO57077T00018349_1	CROS192.96T00003503_1	CRHIZ90672AT00004860_1	CRV2T00012040_1	CSOL1703T00012632_1
OG0000767	CBYS24578T00015950_1	CCHLO57077T00014944_1	CROS192.96T00000334_1	CRHIZ90672AT00013597_1	CRV2T00012870_1	CSOL1703T00012813_1
OG0000768	CBYS24578T00015957_1	CCHLO57077T00014950_1	CROS192.96T00000339_1	CRHIZ90672AT00013602_1	CRV2T00012865_1	CSOL1703T00012808_1
OG0000769	CBYS24578T00015969_1	CCHLO57077T00014963_1	CROS192.96T00000352_1	CRHIZ90672AT00013616_1	CRV2T00012852_1	CSOL1703T00012795_1
OG0000770	CBYS24578T00015972_1	CCHLO57077T00014966_1	CROS192.96T00000355_1	CRHIZ90672AT00013619_1	CRV2T00012849_1	CSOL1703T00012792_1
OG0000771	CBYS24578T00015975_1	CCHLO57077T00014970_1	CROS192.96T00000358_1	CRHIZ90672AT00013622_1	CRV2T00012846_1	CSOL1703T00012789_1
OG0000772	CBYS24578T00015983_1	CCHLO57077T00014979_1	CROS192.96T00000367_1	CRHIZ90672AT00013630_1	CRV2T00012838_1	CSOL1703T00012780_1
OG0000773	CBYS24578T00016010_1	CCHLO57077T00018325_1	CROS192.96T00000400_1	CRHIZ90672AT00013654_1	CRV2T00012811_1	CSOL1703T00012752_1
OG0000774	CBYS24578T00016029_1	CCHLO57077T00008635_1	CROS192.96T00000412_1	CRHIZ90672AT00013675_1	CRV2T00012796_1	CSOL1703T00012731_1
OG0000775	CBYS24578T00016067_1	CCHLO57077T00017224_1	CROS192.96T00003443_1	CRHIZ90672AT00004819_1	CRV2T00012001_1	CSOL1703T00012569_1
OG0000776	CBYS24578T00016100_1	CCHLO57077T00017203_1	CROS192.96T00003462_1	CRHIZ90672AT00004798_1	CRV2T00011981_1	CSOL1703T00012587_1
OG0000777	CBYS24578T00016114_1	CCHLO57077T00017194_1	CROS192.96T00001540_1	CRHIZ90672AT00004790_1	CRV2T00011971_1, CRV2T00022202_1
OG0000778	CBYS24578T00016139_1	CCHLO57077T00012589_1	CROS192.96T00003414_1	CRHIZ90672AT00004766_1	CRV2T00008710_1	CSOL1703T00012544_1
OG0000779	CBYS24578T00016140_1	CCHLO57077T00012588_1	CROS192.96T00003413_1	CRHIZ90672AT00004765_1	CRV2T00008711_1	CSOL1703T00012543_1
OG0000780	CBYS24578T00016141_1	CCHLO57077T00009313_1, CCHLO57077T00012587_1		CRHIZ90672AT00004764_1	CRV2T00008712_1	CSOL1703T00013781_1
OG0000781	CBYS24578T00016145_1	CCHLO57077T00012583_1	CROS192.96T00003410_1	CRHIZ90672AT00004760_1	CRV2T00008716_1	CSOL1703T00012539_1
OG0000782	CBYS24578T00016204_1	CCHLO57077T00000706_1	CROS192.96T00003298_1	CRHIZ90672AT00011815_1	CRV2T00002492_1	CSOL1703T00003148_1
OG0000783	CBYS24578T00016243_1	CCHLO57077T00000748_1	CROS192.96T00003343_1	CRHIZ90672AT00011769_1	CRV2T00002442_1	CSOL1703T00003191_1
OG0000784	CBYS24578T00016248_1	CCHLO57077T00000752_1	CROS192.96T00003347_1	CRHIZ90672AT00011765_1	CRV2T00002438_1	CSOL1703T00003195_1
OG0000785	CBYS24578T00016252_1	CCHLO57077T00000756_1	CROS192.96T00003354_1	CRHIZ90672AT00011761_1	CRV2T00002434_1	CSOL1703T00003202_1
OG0000786	CBYS24578T00016256_1	CCHLO57077T00000760_1	CROS192.96T00003359_1	CRHIZ90672AT00011757_1	CRV2T00002430_1	CSOL1703T00003206_1
OG0000787	CBYS24578T00016300_1	CCHLO57077T00000804_1	CROS192.96T00011260_1	CRHIZ90672AT00011713_1	CRV2T00002385_1	CSOL1703T00003260_1
OG0000788	CBYS24578T00016301_1	CCHLO57077T00000805_1	CROS192.96T00011261_1	CRHIZ90672AT00011712_1	CRV2T00002384_1	CSOL1703T00003261_1
OG0000789	CBYS24578T00016378_1	CCHLO57077T00016222_1	CROS192.96T00007995_1	CRHIZ90672AT00009604_1	CRV2T00009840_1	CSOL1703T00017503_1
OG0000790	CBYS24578T00016396_1	CCHLO57077T00016205_1	CROS192.96T00007979_1	CRHIZ90672AT00009622_1	CRV2T00009822_1	CSOL1703T00017520_1
OG0000791	CBYS24578T00016399_1	CCHLO57077T00016203_1	CROS192.96T00007977_1	CRHIZ90672AT00009625_1	CRV2T00009820_1	CSOL1703T00017522_1
OG0000792	CBYS24578T00016440_1	CCHLO57077T00010785_1	CROS192.96T00011956_1	CRHIZ90672AT00004099_1	CRV2T00018858_1	CSOL1703T00014894_1
OG0000793	CBYS24578T00016453_1	CCHLO57077T00010798_1	CROS192.96T00010482_1	CRHIZ90672AT00004088_1	CRV2T00018869_1	CSOL1703T00014906_1
OG0000794	CBYS24578T00016495_1	CCHLO57077T00010831_1	CROS192.96T00010516_1	CRHIZ90672AT00004050_1	CRV2T00017002_1	CSOL1703T00014943_1
OG0000795	CBYS24578T00016533_1	CCHLO57077T00010874_1	CROS192.96T00013533_1	CRHIZ90672AT00004007_1	CRV2T00016961_1	CSOL1703T00014986_1
OG0000796	CBYS24578T00016543_1	CCHLO57077T00010485_1	CROS192.96T00001727_1	CRHIZ90672AT00000221_1	CRV2T00000037_1	CSOL1703T00005583_1
OG0000797	CBYS24578T00016607_1	CCHLO57077T00002820_1	CROS192.96T00015367_1	CRHIZ90672AT00005457_1	CRV2T00015785_1	CSOL1703T00013571_1
OG0000798	CBYS24578T00016610_1	CCHLO57077T00002817_1	CROS192.96T00015363_1	CRHIZ90672AT00005456_1	CRV2T00015788_1	CSOL1703T00013568_1
OG0000799	CBYS24578T00016624_1	CCHLO57077T00002803_1	CROS192.96T00015346_1	CRHIZ90672AT00005442_1	CRV2T00015802_1	CSOL1703T00013553_1
OG0000800	CBYS24578T00016628_1	CCHLO57077T00002800_1	CROS192.96T00004670_1	CRHIZ90672AT00005439_1	CRV2T00015805_1	CSOL1703T00013549_1
OG0000801	CBYS24578T00016688_1	CCHLO57077T00002752_1	CROS192.96T00004723_1	CRHIZ90672AT00005390_1	CRV2T00015854_1	CSOL1703T00016651_1
OG0000802	CBYS24578T00016754_1	CCHLO57077T00016247_1	CROS192.96T00017891_1	CRHIZ90672AT00003924_1	CRV2T00016885_1	CSOL1703T00015057_1
OG0000803	CBYS24578T00016757_1	CCHLO57077T00016250_1	CROS192.96T00017888_1	CRHIZ90672AT00003927_1	CRV2T00016888_1	CSOL1703T00015054_1
OG0000804	CBYS24578T00016766_1	CCHLO57077T00016264_1	CROS192.96T00017519_1	CRHIZ90672AT00003939_1	CRV2T00016898_1	CSOL1703T00015016_1
OG0000805	CBYS24578T00016777_1	CCHLO57077T00016276_1	CROS192.96T00017530_1	CRHIZ90672AT00003961_1	CRV2T00016910_1	CSOL1703T00015029_1
OG0000806	CBYS24578T00016793_1	CCHLO57077T00016294_1	CROS192.96T00013499_1	CRHIZ90672AT00003977_1	CRV2T00016928_1	CSOL1703T00015047_1
OG0000807	CBYS24578T00016817_1	CCHLO57077T00015814_1	CROS192.96T00017931_1	CRHIZ90672AT00012028_1	CRV2T00003313_1	CSOL1703T00009635_1
OG0000808	CBYS24578T00016870_1	CCHLO57077T00015844_1	CROS192.96T00009195_1	CRHIZ90672AT00011982_1	CRV2T00003272_1	CSOL1703T00017757_1
OG0000809	CBYS24578T00016899_1	CCHLO57077T00016374_1	CROS192.96T00009217_1	CRHIZ90672AT00011968_1	CRV2T00003253_1	CSOL1703T00017774_1
OG0000810	CBYS24578T00016900_1	CCHLO57077T00013962_1, CCHLO57077T00016373_1	CROS192.96T00009218_1	CRHIZ90672AT00011966_1		CSOL1703T00017777_1
OG0000811	CBYS24578T00016928_1	CCHLO57077T00012226_1	CROS192.96T00001822_1	CRHIZ90672AT00000113_1	CRV2T00017534_1	CSOL1703T00005674_1
OG0000812	CBYS24578T00016968_1	CCHLO57077T00012190_1	CROS192.96T00001870_1	CRHIZ90672AT00000079_1	CRV2T00017495_1	CSOL1703T00005713_1
OG0000813	CBYS24578T00016975_1	CCHLO57077T00012180_1	CROS192.96T00001878_1	CRHIZ90672AT00000070_1	CRV2T00017483_1	CSOL1703T00005721_1
OG0000814	CBYS24578T00017000_1	CCHLO57077T00012153_1	CROS192.96T00001915_1	CRHIZ90672AT00000044_1	CRV2T00017457_1	CSOL1703T00005746_1
OG0000815	CBYS24578T00017009_1	CCHLO57077T00012144_1	CROS192.96T00001928_1	CRHIZ90672AT00000036_1	CRV2T00017448_1	CSOL1703T00005763_1
OG0000816	CBYS24578T00017034_1	CCHLO57077T00011226_1	CROS192.96T00013372_1	CRHIZ90672AT00013024_1	CRV2T00010827_1	CSOL1703T00009294_1
OG0000817	CBYS24578T00017046_1	CCHLO57077T00011214_1	CROS192.96T00013381_1	CRHIZ90672AT00013013_1	CRV2T00010843_1	CSOL1703T00009306_1
OG0000818	CBYS24578T00017054_1	CCHLO57077T00011206_1	CROS192.96T00016108_1	CRHIZ90672AT00013005_1	CRV2T00010851_1	CSOL1703T00009315_1
OG0000819	CBYS24578T00017165_1	CCHLO57077T00003118_1	CROS192.96T00006302_1	CRHIZ90672AT00015188_1	CRV2T00001892_1	CSOL1703T00003818_1
OG0000820	CBYS24578T00017192_1	CCHLO57077T00011777_1	CROS192.96T00002333_1	CRHIZ90672AT00012338_1	CRV2T00016455_1	CSOL1703T00006150_1
OG0000821	CBYS24578T00017201_1	CCHLO57077T00011773_1	CROS192.96T00002329_1	CRHIZ90672AT00012334_1	CRV2T00016446_1	CSOL1703T00006146_1
OG0000822	CBYS24578T00017207_1	CCHLO57077T00011768_1	CROS192.96T00002322_1	CRHIZ90672AT00012329_1	CRV2T00016441_1	CSOL1703T00006141_1
OG0000823	CBYS24578T00017210_1	CCHLO57077T00011765_1	CROS192.96T00004447_1	CRHIZ90672AT00012325_1	CRV2T00016440_1	CSOL1703T00006140_1
OG0000824	CBYS24578T00017325_1	CCHLO57077T00010962_1	CROS192.96T00004779_1	CRHIZ90672AT00005330_1	CRV2T00018407_1	CSOL1703T00016574_1
OG0000825	CBYS24578T00017359_1	CCHLO57077T00010996_1	CROS192.96T00004739_1	CRHIZ90672AT00005363_1	CRV2T00015890_1	CSOL1703T00016609_1
OG0000826	CBYS24578T00017465_1	CCHLO57077T00001807_1	CROS192.96T00009684_1	CRHIZ90672AT00001064_1	CRV2T00004011_1	CSOL1703T00000445_1
OG0000827	CBYS24578T00017467_1	CCHLO57077T00001804_1	CROS192.96T00018431_1	CRHIZ90672AT00001066_1	CRV2T00004014_1	CSOL1703T00000447_1
OG0000828	CBYS24578T00017477_1	CCHLO57077T00001795_1	CROS192.96T00013790_1	CRHIZ90672AT00001075_1	CRV2T00004022_1	CSOL1703T00000456_1
OG0000829	CBYS24578T00017479_1	CCHLO57077T00001793_1	CROS192.96T00013788_1	CRHIZ90672AT00001077_1	CRV2T00004024_1	CSOL1703T00000458_1
OG0000830	CBYS24578T00017510_1	CCHLO57077T00001771_1	CROS192.96T00013766_1	CRHIZ90672AT00001098_1	CRV2T00004045_1	CSOL1703T00000479_1
OG0000831	CBYS24578T00017516_1	CCHLO57077T00001766_1	CROS192.96T00013762_1	CRHIZ90672AT00001105_1	CRV2T00004051_1	CSOL1703T00000483_1
OG0000832	CBYS24578T00017523_1	CCHLO57077T00001759_1	CROS192.96T00013753_1	CRHIZ90672AT00001113_1	CRV2T00004059_1	CSOL1703T00000493_1
OG0000833	CBYS24578T00017571_1	CCHLO57077T00010923_1	CROS192.96T00013432_1	CRHIZ90672AT00017599_1	CRV2T00018569_1	CSOL1703T00016518_1
OG0000834	CBYS24578T00017591_1	CCHLO57077T00010908_1	CROS192.96T00000825_1	CRHIZ90672AT00017577_1	CRV2T00018533_1	CSOL1703T00015378_1
OG0000835	CBYS24578T00017599_1	CCHLO57077T00010901_1	CROS192.96T00005085_1	CRHIZ90672AT00017570_1	CRV2T00018526_1	CSOL1703T00015374_1
OG0000836	CBYS24578T00017659_1	CCHLO57077T00010476_1	CROS192.96T00001736_1	CRHIZ90672AT00000210_1	CRV2T00000026_1	CSOL1703T00005592_1
OG0000837	CBYS24578T00017665_1	CCHLO57077T00010470_1	CROS192.96T00001742_1	CRHIZ90672AT00000204_1	CRV2T00000020_1	CSOL1703T00005598_1
OG0000838	CBYS24578T00017708_1	CCHLO57077T00017709_1	CROS192.96T00000866_1	CRHIZ90672AT00017319_1	CRV2T00013749_1	CSOL1703T00017697_1
OG0000839	CBYS24578T00017735_1	CCHLO57077T00016860_1	CROS192.96T00000850_1	CRHIZ90672AT00008383_1	CRV2T00013691_1	CSOL1703T00017680_1
OG0000840	CBYS24578T00017740_1	CCHLO57077T00016864_1	CROS192.96T00000844_1	CRHIZ90672AT00008390_1	CRV2T00013687_1	CSOL1703T00017676_1
OG0000841	CBYS24578T00017742_1	CCHLO57077T00016877_1	CROS192.96T00000842_1	CRHIZ90672AT00008392_1	CRV2T00013685_1	CSOL1703T00017674_1
OG0000842	CBYS24578T00017748_1	CCHLO57077T00016883_1	CROS192.96T00011984_1	CRHIZ90672AT00008399_1	CRV2T00013679_1	CSOL1703T00017667_1
OG0000843	CBYS24578T00017757_1	CCHLO57077T00013046_1	CROS192.96T00000830_1	CRHIZ90672AT00008411_1	CRV2T00013666_1	CSOL1703T00017657_1
OG0000844	CBYS24578T00017762_1	CCHLO57077T00013051_1	CROS192.96T00000824_1	CRHIZ90672AT00008416_1	CRV2T00013661_1	CSOL1703T00017651_1
OG0000845	CBYS24578T00017837_1	CCHLO57077T00010058_1	CROS192.96T00018167_1	CRHIZ90672AT00016998_1	CRV2T00008294_1	CSOL1703T00002328_1
OG0000846	CBYS24578T00017894_1	CCHLO57077T00010009_1	CROS192.96T00007176_1	CRHIZ90672AT00009678_1	CRV2T00008345_1	CSOL1703T00002375_1
OG0000847	CBYS24578T00017897_1	CCHLO57077T00010006_1	CROS192.96T00007180_1	CRHIZ90672AT00009681_1	CRV2T00008348_1	CSOL1703T00002378_1
OG0000848	CBYS24578T00017915_1	CCHLO57077T00012081_1	CROS192.96T00011422_1	CRHIZ90672AT00016368_1	CRV2T00017835_1	CSOL1703T00017990_1
OG0000849	CBYS24578T00017916_1		CROS192.96T00011423_1	CRHIZ90672AT00004355_1, CRHIZ90672AT00016367_1	CRV2T00017836_1	CSOL1703T00017991_1
OG0000850	CBYS24578T00018066_1	CCHLO57077T00016422_1	CROS192.96T00001370_1	CRHIZ90672AT00012493_1	CRV2T00012137_1	CSOL1703T00012009_1
OG0000851	CBYS24578T00018122_1	CCHLO57077T00007452_1	CROS192.96T00005196_1	CRHIZ90672AT00001758_1	CRV2T00010551_1	CSOL1703T00007444_1
OG0000852	CBYS24578T00018205_1	CCHLO57077T00009746_1	CROS192.96T00009856_1	CRHIZ90672AT00018805_1	CRV2T00005442_1	CSOL1703T00015851_1
OG0000853	CBYS24578T00018213_1	CCHLO57077T00009753_1	CROS192.96T00009848_1	CRHIZ90672AT00018800_1	CRV2T00005435_1	CSOL1703T00015858_1
OG0000854	CBYS24578T00018224_1	CCHLO57077T00009763_1	CROS192.96T00009838_1	CRHIZ90672AT00015975_1	CRV2T00005424_1	CSOL1703T00015868_1
OG0000855	CBYS24578T00018238_1	CCHLO57077T00009778_1	CROS192.96T00009824_1	CRHIZ90672AT00015990_1	CRV2T00005410_1	CSOL1703T00015882_1
OG0000856	CBYS24578T00018323_1	CCHLO57077T00006313_1	CROS192.96T00005632_1	CRHIZ90672AT00007587_1	CRV2T00017227_1	CSOL1703T00014756_1
OG0000857	CBYS24578T00018376_1	CCHLO57077T00012090_1	CROS192.96T00011410_1	CRHIZ90672AT00018722_1	CRV2T00017827_1	CSOL1703T00005812_1
OG0000858	CBYS24578T00018384_1	CCHLO57077T00012099_1	CROS192.96T00011402_1	CRHIZ90672AT00018713_1	CRV2T00017819_1	CSOL1703T00005804_1
OG0000859	CBYS24578T00018404_1	CCHLO57077T00012116_1	CROS192.96T00014952_1	CRHIZ90672AT00000011_1	CRV2T00017801_1	CSOL1703T00005788_1
OG0000860	CBYS24578T00018432_1	CCHLO57077T00015579_1	CROS192.96T00004462_1	CRHIZ90672AT00002100_1	CRV2T00010170_1	CSOL1703T00016946_1
OG0000861	CBYS24578T00018466_1	CCHLO57077T00015753_1	CROS192.96T00002707_1	CRHIZ90672AT00004268_1	CRV2T00015581_1	CSOL1703T00012322_1
OG0000862	CBYS24578T00018489_1	CCHLO57077T00016346_1	CROS192.96T00009242_1	CRHIZ90672AT00011938_1	CRV2T00003223_1	CSOL1703T00017803_1
OG0000863	CBYS24578T00018497_1	CCHLO57077T00016340_1	CROS192.96T00009247_1	CRHIZ90672AT00011932_1	CRV2T00003216_1	CSOL1703T00017813_1
OG0000864	CBYS24578T00018501_1	CCHLO57077T00016335_1	CROS192.96T00017014_1	CRHIZ90672AT00011927_1	CRV2T00003211_1	CSOL1703T00017818_1
OG0000865	CBYS24578T00018558_1	CCHLO57077T00018114_1	CROS192.96T00008734_1	CRHIZ90672AT00008158_1	CRV2T00005783_1	CSOL1703T00008952_1
OG0000866	CBYS24578T00018568_1	CCHLO57077T00018126_1	CROS192.96T00009692_1	CRHIZ90672AT00008168_1	CRV2T00005773_1	CSOL1703T00008964_1
OG0000867	CBYS24578T00018573_1	CCHLO57077T00018558_1	CROS192.96T00001576_1	CRHIZ90672AT00010440_1	CRV2T00004794_1	CSOL1703T00013264_1
OG0000868	CBYS24578T00018586_1	CCHLO57077T00011485_1	CROS192.96T00001562_1	CRHIZ90672AT00010426_1	CRV2T00004807_1	CSOL1703T00013276_1
OG0000869	CBYS24578T00018589_1	CCHLO57077T00011488_1	CROS192.96T00001559_1	CRHIZ90672AT00010423_1	CRV2T00004810_1	CSOL1703T00013279_1
OG0000870	CBYS24578T00018598_1	CCHLO57077T00008944_1	CROS192.96T00006444_1	CRHIZ90672AT00017463_1	CRV2T00012492_1	CSOL1703T00007898_1
OG0000871	CBYS24578T00018649_1	CCHLO57077T00011498_1	CROS192.96T00001542_1	CRHIZ90672AT00010264_1	CRV2T00004822_1	CSOL1703T00013296_1
OG0000872	CBYS24578T00018678_1	CCHLO57077T00011905_1	CROS192.96T00006561_1	CRHIZ90672AT00015369_1	CRV2T00009757_1	CSOL1703T00017274_1
OG0000873	CBYS24578T00018694_1	CCHLO57077T00011157_1	CROS192.96T00009430_1	CRHIZ90672AT00012951_1	CRV2T00010897_1	CSOL1703T00009353_1
OG0000874	CBYS24578T00018726_1	CCHLO57077T00011796_1	CROS192.96T00002356_1	CRHIZ90672AT00003453_1	CRV2T00016473_1	CSOL1703T00006174_1
OG0000875	CBYS24578T00018741_1	CCHLO57077T00015569_1	CROS192.96T00004472_1	CRHIZ90672AT00002111_1	CRV2T00010161_1	CSOL1703T00016955_1
OG0000876		CCHLO57077T00001334_1	CROS192.96T00009548_1	CRHIZ90672AT00008737_1	CRV2T00004487_1, CRV2T00016837_1	CSOL1703T00000919_1
OG0000877		CCHLO57077T00013901_1	CROS192.96T00000128_1, CROS192.96T00013525_1	CRHIZ90672AT00006858_1	CRV2T00017294_1	CSOL1703T00013034_1
OG0000878		CCHLO57077T00014603_1, CCHLO57077T00015800_1		CRHIZ90672AT00011146_1, CRHIZ90672AT00016867_1	CRV2T00015420_1	CSOL1703T00013945_1
OG0000879		CCHLO57077T00016001_1	CROS192.96T00005566_1	CRHIZ90672AT00007634_1, CRHIZ90672AT00014988_1	CRV2T00017269_1	CSOL1703T00014704_1
OG0000880		CCHLO57077T00018166_1			CRV2T00019661_1, CRV2T00019667_1, CRV2T00019841_1, CRV2T00019984_1, CRV2T00022181_1
OG0000881	CBYS24578T00000311_1	CCHLO57077T00005376_1		CRHIZ90672AT00007416_1	CRV2T00006639_1	CSOL1703T00001711_1
OG0000882	CBYS24578T00001117_1	CCHLO57077T00006095_1	CROS192.96T00007674_1		CRV2T00013771_1	CSOL1703T00014156_1
OG0000883	CBYS24578T00001169_1	CCHLO57077T00014143_1		CRHIZ90672AT00017274_1	CRV2T00007873_1	CSOL1703T00016151_1
OG0000884	CBYS24578T00001271_1	CCHLO57077T00002156_1		CRHIZ90672AT00010148_1	CRV2T00007711_1	CSOL1703T00016248_1
OG0000885	CBYS24578T00001552_1	CCHLO57077T00002446_1, CCHLO57077T00012777_1		CRHIZ90672AT00006103_1	CRV2T00007438_1
OG0000886	CBYS24578T00001848_1	CCHLO57077T00011014_1	CROS192.96T00002881_1		CRV2T00007142_1	CSOL1703T00011279_1
OG0000887	CBYS24578T00001999_1	CCHLO57077T00012791_1		CRHIZ90672AT00002539_1	CRV2T00007031_1	CSOL1703T00011146_1
OG0000888	CBYS24578T00002100_1	CCHLO57077T00012886_1	CROS192.96T00006699_1	CRHIZ90672AT00002636_1		CSOL1703T00011043_1
OG0000889	CBYS24578T00002140_1	CCHLO57077T00013459_1	CROS192.96T00014117_1	CRHIZ90672AT00016649_1	CRV2T00014512_1
OG0000890	CBYS24578T00002929_1	CCHLO57077T00016509_1	CROS192.96T00014022_1	CRHIZ90672AT00000380_1		CSOL1703T00005425_1
OG0000891	CBYS24578T00002999_1	CCHLO57077T00010580_1	CROS192.96T00008373_1	CRHIZ90672AT00000304_1	CRV2T00000128_1
OG0000892	CBYS24578T00003718_1	CCHLO57077T00000908_1		CRHIZ90672AT00017093_1	CRV2T00001716_1	CSOL1703T00003358_1
OG0000893	CBYS24578T00003737_1	CCHLO57077T00016011_1	CROS192.96T00014295_1	CRHIZ90672AT00011876_1	CRV2T00002333_1
OG0000894	CBYS24578T00003839_1	CCHLO57077T00001029_1	CROS192.96T00010896_1	CRHIZ90672AT00014131_1	CRV2T00002227_1
OG0000895	CBYS24578T00004107_1	CCHLO57077T00003051_1	CROS192.96T00006369_1	CRHIZ90672AT00017867_1	CRV2T00001961_1
OG0000896	CBYS24578T00004291_1	CCHLO57077T00017056_1	CROS192.96T00003164_1	CRHIZ90672AT00006542_1	CRV2T00008957_1
OG0000897	CBYS24578T00004516_1	CCHLO57077T00004899_1	CROS192.96T00012475_1	CRHIZ90672AT00006234_1		CSOL1703T00010057_1
OG0000898	CBYS24578T00004604_1	CCHLO57077T00004805_1	CROS192.96T00011758_1	CRHIZ90672AT00006321_1		CSOL1703T00010154_1
OG0000899	CBYS24578T00004610_1	CCHLO57077T00004800_1		CRHIZ90672AT00006327_1	CRV2T00009277_1	CSOL1703T00010161_1
OG0000900	CBYS24578T00004693_1	CCHLO57077T00003646_1		CRHIZ90672AT00016445_1	CRV2T00001282_1	CSOL1703T00004348_1
OG0000901	CBYS24578T00004957_1	CCHLO57077T00003381_1		CRHIZ90672AT00013738_1	CRV2T00001545_1	CSOL1703T00004087_1
OG0000902	CBYS24578T00005019_1	CCHLO57077T00003326_1		CRHIZ90672AT00013793_1	CRV2T00001602_1	CSOL1703T00004032_1
OG0000903	CBYS24578T00005204_1	CCHLO57077T00011846_1	CROS192.96T00002405_1		CRV2T00011367_1	CSOL1703T00006227_1
OG0000904	CBYS24578T00006034_1		CROS192.96T00006468_1	CRHIZ90672AT00017490_1	CRV2T00014649_1	CSOL1703T00007925_1
OG0000905	CBYS24578T00006039_1	CCHLO57077T00008964_1		CRHIZ90672AT00017486_1	CRV2T00014644_1	CSOL1703T00007920_1
OG0000906	CBYS24578T00006450_1	CCHLO57077T00000651_1	CROS192.96T00003235_1	CRHIZ90672AT00015120_1		CSOL1703T00003091_1
OG0000907	CBYS24578T00006526_1	CCHLO57077T00009691_1		CRHIZ90672AT00004587_1	CRV2T00003379_1	CSOL1703T00014376_1
OG0000908	CBYS24578T00006538_1	CCHLO57077T00009680_1	CROS192.96T00004568_1	CRHIZ90672AT00004576_1	CRV2T00003390_1
OG0000909	CBYS24578T00006611_1	CCHLO57077T00009613_1		CRHIZ90672AT00004506_1	CRV2T00003464_1	CSOL1703T00014470_1
OG0000910	CBYS24578T00006786_1	CCHLO57077T00016985_1		CRHIZ90672AT00004335_1	CRV2T00003640_1	CSOL1703T00000068_1
OG0000911	CBYS24578T00006844_1	CCHLO57077T00002127_1		CRHIZ90672AT00017716_1	CRV2T00003698_1	CSOL1703T00000123_1
OG0000912	CBYS24578T00006973_1		CROS192.96T00011080_1	CRHIZ90672AT00003838_1	CRV2T00014241_1	CSOL1703T00008424_1
OG0000913	CBYS24578T00007191_1	CCHLO57077T00009367_1		CRHIZ90672AT00008899_1	CRV2T00016237_1	CSOL1703T00005868_1
OG0000914	CBYS24578T00007218_1		CROS192.96T00001157_1, CROS192.96T00018041_1	CRHIZ90672AT00003611_1		CSOL1703T00008802_1
OG0000915	CBYS24578T00007321_1		CROS192.96T00001058_1	CRHIZ90672AT00003516_1	CRV2T00017946_1	CSOL1703T00008710_1
OG0000916	CBYS24578T00007503_1	CCHLO57077T00010213_1	CROS192.96T00006096_1	CRHIZ90672AT00007094_1	CRV2T00008147_1
OG0000917	CBYS24578T00007812_1		CROS192.96T00015997_1	CRHIZ90672AT00005766_1	CRV2T00016018_1	CSOL1703T00006946_1
OG0000918	CBYS24578T00007824_1	CCHLO57077T00007305_1	CROS192.96T00015987_1		CRV2T00016005_1	CSOL1703T00006936_1
OG0000919	CBYS24578T00007846_1	CCHLO57077T00007326_1	CROS192.96T00017622_1	CRHIZ90672AT00005729_1	CRV2T00015983_1
OG0000920	CBYS24578T00007897_1	CCHLO57077T00007381_1		CRHIZ90672AT00005676_1	CRV2T00015931_1	CSOL1703T00006851_1
OG0000921	CBYS24578T00007975_1, CBYS24578T00008068_1	CCHLO57077T00013187_1			CRV2T00013505_1	CSOL1703T00010337_1
OG0000922	CBYS24578T00007985_1	CCHLO57077T00013198_1	CROS192.96T00015156_1		CRV2T00013493_1	CSOL1703T00010327_1
OG0000923	CBYS24578T00007997_1	CCHLO57077T00015922_1	CROS192.96T00011867_1	CRHIZ90672AT00008572_1		CSOL1703T00010316_1
OG0000924	CBYS24578T00008027_1	CCHLO57077T00015879_1	CROS192.96T00015270_1	CRHIZ90672AT00016595_1		CSOL1703T00010279_1
OG0000925	CBYS24578T00008044_1	CCHLO57077T00018036_1		CRHIZ90672AT00017987_1	CRV2T00019342_1	CSOL1703T00015398_1
OG0000926	CBYS24578T00008102_1	CCHLO57077T00014321_1		CRHIZ90672AT00005034_1	CRV2T00008636_1	CSOL1703T00015445_1
OG0000927	CBYS24578T00008157_1	CCHLO57077T00014376_1		CRHIZ90672AT00005087_1	CRV2T00008559_1	CSOL1703T00007333_1
OG0000928	CBYS24578T00008187_1	CCHLO57077T00014409_1		CRHIZ90672AT00005118_1	CRV2T00008528_1	CSOL1703T00007304_1
OG0000929	CBYS24578T00008211_1		CROS192.96T00001984_1, CROS192.96T00012433_1	CRHIZ90672AT00005144_1		CSOL1703T00007279_1
OG0000930	CBYS24578T00008290_1		CROS192.96T00002062_1	CRHIZ90672AT00005224_1	CRV2T00008414_1	CSOL1703T00007205_1
OG0000931	CBYS24578T00008405_1	CCHLO57077T00009182_1	CROS192.96T00013142_1	CRHIZ90672AT00016876_1	CRV2T00007968_1
OG0000932	CBYS24578T00008462_1	CCHLO57077T00009245_1	CROS192.96T00009623_1	CRHIZ90672AT00009023_1		CSOL1703T00013846_1
OG0000933	CBYS24578T00008496_1		CROS192.96T00009592_1	CRHIZ90672AT00008991_1	CRV2T00016321_1	CSOL1703T00013814_1
OG0000934	CBYS24578T00008579_1	CCHLO57077T00009362_1		CRHIZ90672AT00008904_1	CRV2T00016242_1	CSOL1703T00010876_1
OG0000935	CBYS24578T00008602_1	CCHLO57077T00009388_1	CROS192.96T00000628_1	CRHIZ90672AT00008881_1		CSOL1703T00010855_1
OG0000936	CBYS24578T00008615_1	CCHLO57077T00009401_1	CROS192.96T00000643_1	CRHIZ90672AT00008867_1	CRV2T00016209_1
OG0000937	CBYS24578T00008718_1	CCHLO57077T00013119_1		CRHIZ90672AT00008481_1	CRV2T00013581_1	CSOL1703T00017582_1
OG0000938	CBYS24578T00008769_1	CCHLO57077T00008096_1	CROS192.96T00010566_1	CRHIZ90672AT00014186_1		CSOL1703T00015809_1
OG0000939	CBYS24578T00008876_1	CCHLO57077T00008199_1	CROS192.96T00015191_1	CRHIZ90672AT00018116_1		CSOL1703T00015700_1
OG0000940	CBYS24578T00008965_1	CCHLO57077T00008291_1	CROS192.96T00017088_1	CRHIZ90672AT00008263_1		CSOL1703T00009057_1
OG0000941	CBYS24578T00009100_1		CROS192.96T00005258_1	CRHIZ90672AT00001812_1	CRV2T00010489_1	CSOL1703T00007383_1
OG0000942	CBYS24578T00009151_1	CCHLO57077T00007555_1	CROS192.96T00010743_1	CRHIZ90672AT00001862_1	CRV2T00010441_1
OG0000943	CBYS24578T00009158_1	CCHLO57077T00007562_1		CRHIZ90672AT00001870_1	CRV2T00010433_1	CSOL1703T00015505_1
OG0000944	CBYS24578T00009377_1, CBYS24578T00017603_1	CCHLO57077T00007760_1	CROS192.96T00004397_1	CRHIZ90672AT00002049_1
OG0000945	CBYS24578T00009466_1, CBYS24578T00015201_1			CRHIZ90672AT00007805_1, CRHIZ90672AT00009769_1		CSOL1703T00015282_1
OG0000946	CBYS24578T00009486_1	CCHLO57077T00006551_1	CROS192.96T00016606_1		CRV2T00014973_1	CSOL1703T00016707_1
OG0000947	CBYS24578T00009487_1		CROS192.96T00016605_1	CRHIZ90672AT00013307_1	CRV2T00014972_1	CSOL1703T00016708_1
OG0000948	CBYS24578T00009489_1	CCHLO57077T00006554_1	CROS192.96T00016603_1	CRHIZ90672AT00013309_1	CRV2T00014970_1
OG0000949	CBYS24578T00009721_1	CCHLO57077T00000030_1	CROS192.96T00015158_1	CRHIZ90672AT00014028_1	CRV2T00003154_1
OG0000950	CBYS24578T00009731_1	CCHLO57077T00000055_1		CRHIZ90672AT00014018_1	CRV2T00003145_1	CSOL1703T00017014_1
OG0000951	CBYS24578T00009752_1		CROS192.96T00012922_1	CRHIZ90672AT00014000_1	CRV2T00003124_1	CSOL1703T00017041_1
OG0000952	CBYS24578T00009892_1	CCHLO57077T00000198_1	CROS192.96T00005287_1	CRHIZ90672AT00007877_1	CRV2T00002996_1
OG0000953	CBYS24578T00010245_1		CROS192.96T00006943_1	CRHIZ90672AT00009392_1	CRV2T00013218_1	CSOL1703T00010542_1
OG0000954	CBYS24578T00010266_1		CROS192.96T00013833_1	CRHIZ90672AT00009414_1	CRV2T00013195_1	CSOL1703T00010524_1
OG0000955	CBYS24578T00010290_1		CROS192.96T00013815_1	CRHIZ90672AT00009435_1	CRV2T00013171_1	CSOL1703T00010505_1
OG0000956	CBYS24578T00010395_1	CCHLO57077T00009865_1	CROS192.96T00015569_1	CRHIZ90672AT00014727_1	CRV2T00005329_1
OG0000957	CBYS24578T00010708_1	CCHLO57077T00014527_1	CROS192.96T00007206_1	CRHIZ90672AT00009710_1		CSOL1703T00002405_1
OG0000958	CBYS24578T00011016_1	CCHLO57077T00016924_1		CRHIZ90672AT00015801_1	CRV2T00014039_1	CSOL1703T00017954_1
OG0000959	CBYS24578T00011033_1	CCHLO57077T00019342_1	CROS192.96T00004303_1	CRHIZ90672AT00014399_1		CSOL1703T00015351_1
OG0000960	CBYS24578T00011064_1		CROS192.96T00004282_1	CRHIZ90672AT00014418_1	CRV2T00013980_1	CSOL1703T00015278_1
OG0000961	CBYS24578T00011144_1		CROS192.96T00004214_1, CROS192.96T00010072_1	CRHIZ90672AT00014479_1	CRV2T00013915_1
OG0000962	CBYS24578T00011155_1	CCHLO57077T00005956_1		CRHIZ90672AT00014490_1	CRV2T00013905_1	CSOL1703T00015197_1
OG0000963	CBYS24578T00011356_1	CCHLO57077T00008857_1		CRHIZ90672AT00010063_1	CRV2T00012582_1	CSOL1703T00007823_1
OG0000964	CBYS24578T00011392_1	CCHLO57077T00008821_1	CROS192.96T00018674_1	CRHIZ90672AT00010028_1		CSOL1703T00007787_1
OG0000965	CBYS24578T00011448_1	CCHLO57077T00008772_1	CROS192.96T00000542_1	CRHIZ90672AT00009973_1	CRV2T00012676_1
OG0000966	CBYS24578T00011464_1	CCHLO57077T00008718_1	CROS192.96T00012070_1	CRHIZ90672AT00009935_1	CRV2T00012720_1
OG0000967	CBYS24578T00011493_1	CCHLO57077T00008720_1	CROS192.96T00000510_1		CRV2T00012716_1	CSOL1703T00007669_1
OG0000968	CBYS24578T00011497_1	CCHLO57077T00008715_1	CROS192.96T00000505_1	CRHIZ90672AT00009932_1	CRV2T00012723_1
OG0000969	CBYS24578T00011555_1	CCHLO57077T00015553_1	CROS192.96T00004489_1	CRHIZ90672AT00002127_1	CRV2T00010143_1
OG0000970	CBYS24578T00011651_1	CCHLO57077T00013543_1	CROS192.96T00017915_1	CRHIZ90672AT00017909_1		CSOL1703T00016438_1
OG0000971	CBYS24578T00011656_1	CCHLO57077T00013538_1	CROS192.96T00017918_1		CRV2T00010040_1	CSOL1703T00016431_1
OG0000972	CBYS24578T00011675_1	CCHLO57077T00013518_1, CCHLO57077T00019072_1	CROS192.96T00017847_1	CRHIZ90672AT00016403_1
OG0000973	CBYS24578T00011800_1		CROS192.96T00014127_1		CRV2T00014503_1, CRV2T00017926_1	CSOL1703T00010999_1
OG0000974	CBYS24578T00011904_1		CROS192.96T00012445_1	CRHIZ90672AT00015259_1	CRV2T00014399_1	CSOL1703T00013763_1
OG0000975	CBYS24578T00011969_1	CCHLO57077T00002976_1		CRHIZ90672AT00005608_1	CRV2T00018281_1	CSOL1703T00013721_1
OG0000976	CBYS24578T00012130_1	CCHLO57077T00013927_1	CROS192.96T00002200_1	CRHIZ90672AT00012207_1	CRV2T00016531_1
OG0000977	CBYS24578T00012143_1, CBYS24578T00013828_1	CCHLO57077T00013939_1	CROS192.96T00002184_1			CSOL1703T00006003_1
OG0000978	CBYS24578T00012311_1	CCHLO57077T00017799_1		CRHIZ90672AT00018309_1	CRV2T00018656_1	CSOL1703T00005819_1
OG0000979	CBYS24578T00012517_1	CCHLO57077T00015943_1	CROS192.96T00012059_1		CRV2T00011102_1	CSOL1703T00009539_1
OG0000980	CBYS24578T00012594_1	CCHLO57077T00013316_1	CROS192.96T00001317_1	CRHIZ90672AT00012812_1		CSOL1703T00012056_1
OG0000981	CBYS24578T00013052_1	CCHLO57077T00016088_1	CROS192.96T00007919_1	CRHIZ90672AT00011075_1	CRV2T00015360_1
OG0000982	CBYS24578T00013086_1	CCHLO57077T00014567_1	CROS192.96T00016563_1	CRHIZ90672AT00011108_1		CSOL1703T00013982_1
OG0000983	CBYS24578T00013138_1	CCHLO57077T00014626_1	CROS192.96T00010432_1	CRHIZ90672AT00011170_1	CRV2T00015444_1
OG0000984	CBYS24578T00013308_1	CCHLO57077T00011618_1		CRHIZ90672AT00001473_1	CRV2T00004967_1	CSOL1703T00013415_1
OG0000985	CBYS24578T00013391_1	CCHLO57077T00016725_1	CROS192.96T00007023_1		CRV2T00005060_1	CSOL1703T00010616_1
OG0000986	CBYS24578T00013508_1		CROS192.96T00002497_1	CRHIZ90672AT00010991_1	CRV2T00005158_1	CSOL1703T00010709_1
OG0000987	CBYS24578T00013519_1	CCHLO57077T00013033_1		CRHIZ90672AT00010975_1	CRV2T00005171_1	CSOL1703T00010726_1
OG0000988	CBYS24578T00013641_1	CCHLO57077T00003761_1	CROS192.96T00011188_1		CRV2T00011887_1	CSOL1703T00006735_1
OG0000989	CBYS24578T00013694_1	CCHLO57077T00003712_1	CROS192.96T00011610_1		CRV2T00011935_1	CSOL1703T00006776_1
OG0000990	CBYS24578T00013716_1	CCHLO57077T00003689_1		CRHIZ90672AT00011211_1	CRV2T00011957_1	CSOL1703T00006799_1
OG0000991	CBYS24578T00013731_1		CROS192.96T00000967_1	CRHIZ90672AT00015889_1	CRV2T00018181_1	CSOL1703T00009708_1
OG0000992	CBYS24578T00013799_1	CCHLO57077T00004711_1	CROS192.96T00008108_1	CRHIZ90672AT00006415_1	CRV2T00009368_1
OG0000993	CBYS24578T00013972_1	CCHLO57077T00014734_1	CROS192.96T00013575_1		CRV2T00005811_1	CSOL1703T00008916_1
OG0000994	CBYS24578T00014026_1	CCHLO57077T00014674_1		CRHIZ90672AT00017124_1	CRV2T00019449_1	CSOL1703T00008863_1
OG0000995	CBYS24578T00014064_1		CROS192.96T00000986_1	CRHIZ90672AT00017161_1	CRV2T00016727_1	CSOL1703T00008822_1
OG0000996	CBYS24578T00014099_1	CCHLO57077T00018149_1		CRHIZ90672AT00003472_1	CRV2T00017988_1	CSOL1703T00008669_1
OG0000997	CBYS24578T00014194_1, CBYS24578T00016714_1	CCHLO57077T00018323_1			CRV2T00016844_1	CSOL1703T00015102_1
OG0000998	CBYS24578T00014208_1	CCHLO57077T00013792_1		CRHIZ90672AT00006969_1	CRV2T00012979_1	CSOL1703T00012927_1
OG0000999	CBYS24578T00014213_1	CCHLO57077T00013798_1	CROS192.96T00000231_1	CRHIZ90672AT00006964_1		CSOL1703T00012932_1
OG0001000	CBYS24578T00014244_1	CCHLO57077T00013823_1		CRHIZ90672AT00006936_1	CRV2T00013004_1	CSOL1703T00012954_1
OG0001001	CBYS24578T00014399_1	CCHLO57077T00012017_1	CROS192.96T00004899_1	CRHIZ90672AT00015453_1		CSOL1703T00015900_1
OG0001002	CBYS24578T00014555_1	CCHLO57077T00017688_1	CROS192.96T00015832_1	CRHIZ90672AT00010582_1		CSOL1703T00012486_1
OG0001003	CBYS24578T00014562_1	CCHLO57077T00017698_1	CROS192.96T00000687_1	CRHIZ90672AT00010575_1	CRV2T00004667_1
OG0001004	CBYS24578T00014635_1	CCHLO57077T00015320_1		CRHIZ90672AT00010501_1	CRV2T00004737_1	CSOL1703T00013211_1
OG0001005	CBYS24578T00014640_1	CCHLO57077T00015325_1	CROS192.96T00001627_1		CRV2T00004742_1	CSOL1703T00013216_1
OG0001006	CBYS24578T00014698_1	CCHLO57077T00015080_1		CRHIZ90672AT00006745_1, CRHIZ90672AT00018816_1	CRV2T00017422_1
OG0001007	CBYS24578T00014789_1	CCHLO57077T00015174_1	CROS192.96T00000108_1	CRHIZ90672AT00006837_1	CRV2T00017316_1
OG0001008	CBYS24578T00014850_1	CCHLO57077T00011965_1	CROS192.96T00006511_1	CRHIZ90672AT00016714_1		CSOL1703T00017326_1
OG0001009	CBYS24578T00014895_1	CCHLO57077T00011352_1	CROS192.96T00005705_1	CRHIZ90672AT00018731_1	CRV2T00012478_1
OG0001010	CBYS24578T00014973_1		CROS192.96T00001451_1	CRHIZ90672AT00012417_1	CRV2T00012056_1	CSOL1703T00011929_1
OG0001011	CBYS24578T00015109_1		CROS192.96T00012179_1	CRHIZ90672AT00012594_1	CRV2T00008821_1	CSOL1703T00012422_1
OG0001012	CBYS24578T00015130_1		CROS192.96T00008736_1	CRHIZ90672AT00012572_1	CRV2T00008800_1	CSOL1703T00012441_1
OG0001013	CBYS24578T00015137_1	CCHLO57077T00012508_1	CROS192.96T00008678_1		CRV2T00008794_1	CSOL1703T00012446_1
OG0001014	CBYS24578T00015167_1		CROS192.96T00015841_1	CRHIZ90672AT00012539_1	CRV2T00008767_1	CSOL1703T00012478_1
OG0001015	CBYS24578T00015322_1	CCHLO57077T00016007_1	CROS192.96T00010642_1		CRV2T00011154_1	CSOL1703T00009593_1
OG0001016	CBYS24578T00015484_1	CCHLO57077T00006322_1		CRHIZ90672AT00007596_1	CRV2T00017237_1	CSOL1703T00014747_1
OG0001017	CBYS24578T00015515_1	CCHLO57077T00006347_1	CROS192.96T00005572_1	CRHIZ90672AT00007627_1		CSOL1703T00014711_1
OG0001018	CBYS24578T00015593_1	CCHLO57077T00006423_1	CROS192.96T00009017_1	CRHIZ90672AT00007709_1		CSOL1703T00014631_1
OG0001019	CBYS24578T00015668_1	CCHLO57077T00012410_1		CRHIZ90672AT00001686_1	CRV2T00013414_1	CSOL1703T00007506_1
OG0001020	CBYS24578T00015878_1	CCHLO57077T00017405_1	CROS192.96T00003509_1	CRHIZ90672AT00004864_1		CSOL1703T00012635_1
OG0001021	CBYS24578T00015893_1	CCHLO57077T00017389_1		CRHIZ90672AT00004847_1	CRV2T00012027_1	CSOL1703T00012619_1
OG0001022	CBYS24578T00015920_1	CCHLO57077T00014907_1	CROS192.96T00000309_1		CRV2T00012903_1	CSOL1703T00012846_1
OG0001023	CBYS24578T00015921_1	CCHLO57077T00014909_1	CROS192.96T00000311_1	CRHIZ90672AT00013568_1		CSOL1703T00012845_1
OG0001024	CBYS24578T00016007_1	CCHLO57077T00018328_1	CROS192.96T00000396_1	CRHIZ90672AT00013651_1	CRV2T00012814_1
OG0001025	CBYS24578T00016045_1	CCHLO57077T00008652_1	CROS192.96T00000432_1	CRHIZ90672AT00009874_1		CSOL1703T00012714_1
OG0001026	CBYS24578T00016061_1	CCHLO57077T00017230_1		CRHIZ90672AT00004825_1	CRV2T00012007_1	CSOL1703T00012599_1
OG0001027	CBYS24578T00016092_1		CROS192.96T00003452_1	CRHIZ90672AT00004806_1	CRV2T00011990_1	CSOL1703T00012578_1
OG0001028	CBYS24578T00016144_1, CBYS24578T00018760_1		CROS192.96T00008755_1	CRHIZ90672AT00002078_1		CSOL1703T00016921_1
OG0001029	CBYS24578T00016262_1	CCHLO57077T00000767_1		CRHIZ90672AT00011750_1	CRV2T00002422_1	CSOL1703T00003211_1
OG0001030	CBYS24578T00016381_1	CCHLO57077T00016219_1		CRHIZ90672AT00009607_1	CRV2T00009837_1	CSOL1703T00017506_1
OG0001031	CBYS24578T00016392_1	CCHLO57077T00016209_1		CRHIZ90672AT00009618_1	CRV2T00009826_1	CSOL1703T00017516_1
OG0001032	CBYS24578T00016561_1	CCHLO57077T00016306_1		CRHIZ90672AT00003987_1	CRV2T00016939_1	CSOL1703T00015006_1
OG0001033	CBYS24578T00016651_1		CROS192.96T00004701_1	CRHIZ90672AT00005417_1	CRV2T00015825_1	CSOL1703T00013525_1
OG0001034	CBYS24578T00016668_1	CCHLO57077T00002767_1	CROS192.96T00004715_1		CRV2T00015836_1	CSOL1703T00016665_1
OG0001035	CBYS24578T00016697_1, CBYS24578T00016849_1	CCHLO57077T00015834_1		CRHIZ90672AT00011991_1	CRV2T00003287_1
OG0001036	CBYS24578T00016731_1	CCHLO57077T00018316_1		CRHIZ90672AT00003908_1	CRV2T00016868_1	CSOL1703T00015081_1
OG0001037	CBYS24578T00016790_1	CCHLO57077T00016291_1	CROS192.96T00013492_1	CRHIZ90672AT00003974_1	CRV2T00016925_1
OG0001038	CBYS24578T00016830_1	CCHLO57077T00015822_1		CRHIZ90672AT00012012_1	CRV2T00003302_1	CSOL1703T00017723_1
OG0001039	CBYS24578T00016979_1		CROS192.96T00001890_1	CRHIZ90672AT00000065_1	CRV2T00017478_1	CSOL1703T00005724_1
OG0001040	CBYS24578T00016988_1		CROS192.96T00001900_1	CRHIZ90672AT00000057_1	CRV2T00017469_1	CSOL1703T00005734_1
OG0001041	CBYS24578T00017001_1	CCHLO57077T00012152_1	CROS192.96T00001916_1	CRHIZ90672AT00000043_1	CRV2T00017456_1
OG0001042	CBYS24578T00017011_1	CCHLO57077T00012142_1	CROS192.96T00001930_1	CRHIZ90672AT00000034_1	CRV2T00017446_1
OG0001043	CBYS24578T00017026_1		CROS192.96T00013360_1	CRHIZ90672AT00013032_1	CRV2T00010819_1	CSOL1703T00009286_1
OG0001044	CBYS24578T00017035_1	CCHLO57077T00011225_1		CRHIZ90672AT00013023_1	CRV2T00010828_1	CSOL1703T00009295_1
OG0001045	CBYS24578T00017051_1	CCHLO57077T00011209_1		CRHIZ90672AT00013008_1	CRV2T00010848_1	CSOL1703T00009311_1
OG0001046	CBYS24578T00017052_1	CCHLO57077T00011208_1		CRHIZ90672AT00013007_1	CRV2T00010849_1	CSOL1703T00009313_1
OG0001047	CBYS24578T00017186_1	CCHLO57077T00011783_1		CRHIZ90672AT00012344_1	CRV2T00016461_1	CSOL1703T00006156_1
OG0001048	CBYS24578T00017235_1	CCHLO57077T00011741_1	CROS192.96T00002300_1	CRHIZ90672AT00012303_1	CRV2T00016417_1
OG0001049	CBYS24578T00017274_1	CCHLO57077T00011703_1		CRHIZ90672AT00012265_1	CRV2T00016385_1	CSOL1703T00006072_1
OG0001050	CBYS24578T00017509_1	CCHLO57077T00001772_1	CROS192.96T00013767_1	CRHIZ90672AT00001097_1		CSOL1703T00000478_1
OG0001051	CBYS24578T00017534_1	CCHLO57077T00010940_1		CRHIZ90672AT00017616_1	CRV2T00018376_1	CSOL1703T00016545_1
OG0001052	CBYS24578T00017634_1	CCHLO57077T00010497_1	CROS192.96T00001716_1	CRHIZ90672AT00000232_1		CSOL1703T00005571_1
OG0001053	CBYS24578T00017695_1	CCHLO57077T00017721_1	CROS192.96T00000897_1	CRHIZ90672AT00017335_1	CRV2T00019555_1
OG0001054	CBYS24578T00017820_1	CCHLO57077T00017026_1	CROS192.96T00013427_1	CRHIZ90672AT00016816_1	CRV2T00014289_1
OG0001055	CBYS24578T00017878_1	CCHLO57077T00010020_1	CROS192.96T00007172_1	CRHIZ90672AT00009670_1	CRV2T00008335_1
OG0001056	CBYS24578T00018016_1	CCHLO57077T00012284_1	CROS192.96T00012532_1	CRHIZ90672AT00001558_1	CRV2T00013289_1
OG0001057	CBYS24578T00018145_1	CCHLO57077T00013053_1	CROS192.96T00000818_1		CRV2T00013659_1	CSOL1703T00017649_1
OG0001058	CBYS24578T00018173_1	CCHLO57077T00013081_1	CROS192.96T00000789_1	CRHIZ90672AT00008448_1		CSOL1703T00017618_1
OG0001059	CBYS24578T00018240_1		CROS192.96T00009822_1	CRHIZ90672AT00015992_1	CRV2T00005408_1	CSOL1703T00015884_1
OG0001060	CBYS24578T00018242_1	CCHLO57077T00009782_1	CROS192.96T00009820_1	CRHIZ90672AT00015994_1	CRV2T00005406_1
OG0001061	CBYS24578T00018311_1	CCHLO57077T00006304_1		CRHIZ90672AT00007581_1	CRV2T00017216_1	CSOL1703T00014765_1
OG0001062	CBYS24578T00018438_1	CCHLO57077T00015573_1	CROS192.96T00004468_1	CRHIZ90672AT00002106_1	CRV2T00010165_1
OG0001063	CBYS24578T00018527_1	CCHLO57077T00018475_1	CROS192.96T00013399_1	CRHIZ90672AT00017509_1		CSOL1703T00009706_1
OG0001064	CBYS24578T00018651_1	CCHLO57077T00011497_1	CROS192.96T00001543_1		CRV2T00004821_1	CSOL1703T00013295_1
OG0001065	CBYS24578T00018701_1	CCHLO57077T00006462_1	CROS192.96T00004332_1	CRHIZ90672AT00007743_1		CSOL1703T00014600_1
OG0001066	CBYS24578T00018753_1	CCHLO57077T00016360_1	CROS192.96T00009228_1	CRHIZ90672AT00011950_1		CSOL1703T00017786_1
OG0001067		CCHLO57077T00000023_1	CROS192.96T00014223_1	CRHIZ90672AT00018591_1	CRV2T00003161_1	CSOL1703T00018191_1
OG0001068		CCHLO57077T00001244_1		CRHIZ90672AT00008637_1	CRV2T00018927_1, CRV2T00019115_1	CSOL1703T00017963_1
OG0001069		CCHLO57077T00001281_1	CROS192.96T00005082_1	CRHIZ90672AT00008682_1	CRV2T00004547_1	CSOL1703T00000970_1
OG0001070		CCHLO57077T00004679_1	CROS192.96T00008080_1	CRHIZ90672AT00006451_1	CRV2T00009395_1	CSOL1703T00016078_1
OG0001071		CCHLO57077T00004995_1	CROS192.96T00018302_1	CRHIZ90672AT00006666_1	CRV2T00009079_1	CSOL1703T00009953_1
OG0001072		CCHLO57077T00006055_1	CROS192.96T00012759_1	CRHIZ90672AT00010746_1	CRV2T00013807_1	CSOL1703T00014202_1
OG0001073		CCHLO57077T00006132_1, CCHLO57077T00006808_1	CROS192.96T00004339_1	CRHIZ90672AT00003681_1		CSOL1703T00008582_1
OG0001074		CCHLO57077T00006189_1		CRHIZ90672AT00010622_1	CRV2T00005920_1	CSOL1703T00000996_1, CSOL1703T00005579_1
OG0001075		CCHLO57077T00006413_1	CROS192.96T00009007_1	CRHIZ90672AT00007697_1	CRV2T00018719_1	CSOL1703T00014642_1
OG0001076		CCHLO57077T00006642_1	CROS192.96T00011682_1	CRHIZ90672AT00013394_1	CRV2T00014889_1	CSOL1703T00016786_1
OG0001077		CCHLO57077T00006697_1	CROS192.96T00008243_1	CRHIZ90672AT00003797_1	CRV2T00014209_1	CSOL1703T00008453_1
OG0001078		CCHLO57077T00007116_1	CROS192.96T00002131_1	CRHIZ90672AT00005282_1	CRV2T00018434_1	CSOL1703T00007159_1
OG0001079		CCHLO57077T00009585_1	CROS192.96T00003676_1	CRHIZ90672AT00004478_1	CRV2T00003501_1	CSOL1703T00014498_1
OG0001080		CCHLO57077T00009986_1	CROS192.96T00007243_1	CRHIZ90672AT00009739_1	CRV2T00017097_1	CSOL1703T00002430_1
OG0001081		CCHLO57077T00011062_1	CROS192.96T00002949_1	CRHIZ90672AT00002441_1	CRV2T00014573_1	CSOL1703T00011229_1
OG0001082		CCHLO57077T00011335_1	CROS192.96T00005687_1	CRHIZ90672AT00004980_1	CRV2T00012380_1	CSOL1703T00011841_1
OG0001083		CCHLO57077T00012387_1	CROS192.96T00010260_1	CRHIZ90672AT00001662_1	CRV2T00013392_1	CSOL1703T00007527_1
OG0001084		CCHLO57077T00012825_1	CROS192.96T00006636_1	CRHIZ90672AT00002581_1	CRV2T00007065_1	CSOL1703T00011113_1
OG0001085		CCHLO57077T00013491_1	CROS192.96T00007334_1, CROS192.96T00015024_1	CRHIZ90672AT00009449_1		CSOL1703T00016384_1
OG0001086		CCHLO57077T00013882_1	CROS192.96T00000150_1	CRHIZ90672AT00006878_1	CRV2T00013060_1	CSOL1703T00013015_1
OG0001087		CCHLO57077T00014000_1	CROS192.96T00007303_1	CRHIZ90672AT00014345_1	CRV2T00016623_1	CSOL1703T00005928_1
OG0001088		CCHLO57077T00015154_1	CROS192.96T00010488_1	CRHIZ90672AT00006813_1	CRV2T00017338_1	CSOL1703T00013078_1
OG0001089		CCHLO57077T00015315_1	CROS192.96T00001637_1	CRHIZ90672AT00010506_1	CRV2T00004732_1	CSOL1703T00013206_1
OG0001090		CCHLO57077T00015760_1	CROS192.96T00006591_1	CRHIZ90672AT00004706_1	CRV2T00015558_1	CSOL1703T00012345_1
OG0001091		CCHLO57077T00016385_1	CROS192.96T00001329_1	CRHIZ90672AT00012800_1	CRV2T00012176_1	CSOL1703T00012045_1
OG0001092		CCHLO57077T00016732_1	CROS192.96T00007017_1	CRHIZ90672AT00009320_1	CRV2T00005054_1	CSOL1703T00010610_1
OG0001093		CCHLO57077T00017925_1	CROS192.96T00006896_1	CRHIZ90672AT00015873_1		CSOL1703T00009688_1, CSOL1703T00010249_1
OG0001094		CCHLO57077T00018023_1	CROS192.96T00001672_1	CRHIZ90672AT00010542_1	CRV2T00004700_1	CSOL1703T00013170_1
OG0001095		CCHLO57077T00018463_1	CROS192.96T00004307_1	CRHIZ90672AT00014394_1	CRV2T00014004_1	CSOL1703T00015355_1
OG0001096		CCHLO57077T00018474_1		CRHIZ90672AT00016695_1, CRHIZ90672AT00018817_1, CRHIZ90672AT00018928_1	CRV2T00011317_1
OG0001097		CCHLO57077T00019349_1	CROS192.96T00002035_1	CRHIZ90672AT00005192_1, CRHIZ90672AT00019115_1		CSOL1703T00007236_1
OG0001098		CCHLO57077T00019486_1		CRHIZ90672AT00016832_1	CRV2T00014341_1	CSOL1703T00016505_1, CSOL1703T00016801_1
OG0001099			CROS192.96T00003247_1, CROS192.96T00011587_1	CRHIZ90672AT00011871_1	CRV2T00002538_1	CSOL1703T00003099_1
OG0001100			CROS192.96T00009182_1	CRHIZ90672AT00009458_1, CRHIZ90672AT00018004_1	CRV2T00019349_1	CSOL1703T00006964_1
OG0001101	CBYS24578T00000189_1	CCHLO57077T00005262_1	CROS192.96T00005929_1	CRHIZ90672AT00007534_1
OG0001102	CBYS24578T00000670_1	CCHLO57077T00008035_1		CRHIZ90672AT00002860_1		CSOL1703T00001350_1
OG0001103	CBYS24578T00000953_1		CROS192.96T00017038_1	CRHIZ90672AT00017386_1	CRV2T00005997_1
OG0001104	CBYS24578T00001083_1	CCHLO57077T00006134_1		CRHIZ90672AT00010681_1	CRV2T00005872_1
OG0001105	CBYS24578T00001113_1		CROS192.96T00007677_1	CRHIZ90672AT00010706_1		CSOL1703T00014151_1
OG0001106	CBYS24578T00001944_1		CROS192.96T00002984_1	CRHIZ90672AT00002483_1	CRV2T00014612_1
OG0001107	CBYS24578T00002035_1	CCHLO57077T00005988_1	CROS192.96T00011919_1		CRV2T00013874_1
OG0001108	CBYS24578T00002048_1		CROS192.96T00006646_1		CRV2T00007074_1	CSOL1703T00011103_1
OG0001109	CBYS24578T00002129_1	CCHLO57077T00013470_1		CRHIZ90672AT00016638_1		CSOL1703T00011020_1
OG0001110	CBYS24578T00002866_1	CCHLO57077T00004670_1		CRHIZ90672AT00000445_1	CRV2T00000265_1
OG0001111	CBYS24578T00002909_1	CCHLO57077T00013208_1	CROS192.96T00011878_1		CRV2T00013481_1
OG0001112	CBYS24578T00003053_1	CCHLO57077T00010523_1		CRHIZ90672AT00000252_1		CSOL1703T00013687_1
OG0001113	CBYS24578T00003137_1	CCHLO57077T00001669_1			CRV2T00004148_1	CSOL1703T00000585_1
OG0001114	CBYS24578T00003620_1, CBYS24578T00015351_1				CRV2T00015723_1	CSOL1703T00014857_1
OG0001115	CBYS24578T00004366_1	CCHLO57077T00005040_1		CRHIZ90672AT00006622_1		CSOL1703T00009910_1
OG0001116	CBYS24578T00004406_1		CROS192.96T00003051_1	CRHIZ90672AT00006662_1		CSOL1703T00009949_1
OG0001117	CBYS24578T00004751_1	CCHLO57077T00003587_1	CROS192.96T00010789_1			CSOL1703T00004291_1
OG0001118	CBYS24578T00005083_1	CCHLO57077T00003263_1	CROS192.96T00017961_1	CRHIZ90672AT00012743_1
OG0001119	CBYS24578T00005191_1	CCHLO57077T00011831_1		CRHIZ90672AT00003421_1	CRV2T00011352_1
OG0001120	CBYS24578T00005208_1		CROS192.96T00002409_1		CRV2T00011371_1	CSOL1703T00006231_1
OG0001121	CBYS24578T00005243_1			CRHIZ90672AT00003364_1	CRV2T00011411_1	CSOL1703T00006268_1
OG0001122	CBYS24578T00005565_1		CROS192.96T00012845_1	CRHIZ90672AT00003045_1		CSOL1703T00006586_1
OG0001123	CBYS24578T00006386_1	CCHLO57077T00000589_1			CRV2T00002608_1	CSOL1703T00003028_1
OG0001124	CBYS24578T00006528_1		CROS192.96T00004578_1		CRV2T00003381_1	CSOL1703T00014378_1
OG0001125	CBYS24578T00006571_1		CROS192.96T00004532_1	CRHIZ90672AT00004540_1		CSOL1703T00014432_1
OG0001126	CBYS24578T00006649_1	CCHLO57077T00018364_1		CRHIZ90672AT00014642_1	CRV2T00017166_1
OG0001127	CBYS24578T00006776_1			CRHIZ90672AT00004346_1	CRV2T00003630_1	CSOL1703T00000057_1
OG0001128	CBYS24578T00006915_1	CCHLO57077T00002053_1	CROS192.96T00007632_1	CRHIZ90672AT00000813_1
OG0001129	CBYS24578T00007185_1			CRHIZ90672AT00003640_1	CRV2T00018011_1	CSOL1703T00008625_1
OG0001130	CBYS24578T00007186_1			CRHIZ90672AT00003639_1	CRV2T00018010_1	CSOL1703T00008626_1
OG0001131	CBYS24578T00007813_1	CCHLO57077T00014326_1	CROS192.96T00015995_1	CRHIZ90672AT00005039_1
OG0001132	CBYS24578T00007977_1		CROS192.96T00000903_1	CRHIZ90672AT00008544_1	CRV2T00013503_1
OG0001133	CBYS24578T00007982_1	CCHLO57077T00013193_1			CRV2T00013497_1	CSOL1703T00010331_1
OG0001134	CBYS24578T00008276_1	CCHLO57077T00007046_1		CRHIZ90672AT00005208_1		CSOL1703T00007221_1
OG0001135	CBYS24578T00008298_1	CCHLO57077T00007070_1	CROS192.96T00004879_1		CRV2T00008406_1
OG0001136	CBYS24578T00008311_1, CBYS24578T00015272_1	CCHLO57077T00015689_1			CRV2T00011209_1
OG0001137	CBYS24578T00008377_1		CROS192.96T00002174_1	CRHIZ90672AT00005313_1	CRV2T00018468_1
OG0001138	CBYS24578T00008501_1	CCHLO57077T00009286_1		CRHIZ90672AT00008983_1	CRV2T00016316_1
OG0001139	CBYS24578T00008701_1	CCHLO57077T00013138_1		CRHIZ90672AT00008498_1	CRV2T00013563_1
OG0001140	CBYS24578T00008770_1	CCHLO57077T00008098_1		CRHIZ90672AT00014187_1	CRV2T00005486_1
OG0001141	CBYS24578T00008850_1			CRHIZ90672AT00018094_1	CRV2T00005564_1	CSOL1703T00015729_1
OG0001142	CBYS24578T00009169_1	CCHLO57077T00007575_1			CRV2T00010422_1	CSOL1703T00015516_1
OG0001143	CBYS24578T00009405_1		CROS192.96T00004431_1	CRHIZ90672AT00002073_1		CSOL1703T00016915_1
OG0001144	CBYS24578T00009574_1		CROS192.96T00011680_1		CRV2T00014891_1	CSOL1703T00016784_1
OG0001145	CBYS24578T00009593_1		CROS192.96T00008131_1	CRHIZ90672AT00015685_1	CRV2T00018370_1
OG0001146	CBYS24578T00009728_1	CCHLO57077T00000052_1	CROS192.96T00014203_1			CSOL1703T00018166_1
OG0001147	CBYS24578T00009793_1	CCHLO57077T00000108_1		CRHIZ90672AT00013965_1	CRV2T00003083_1
OG0001148	CBYS24578T00010125_1	CCHLO57077T00001879_1		CRHIZ90672AT00000989_1		CSOL1703T00000379_1
OG0001149	CBYS24578T00010280_1		CROS192.96T00013824_1	CRHIZ90672AT00009428_1		CSOL1703T00010515_1
OG0001150	CBYS24578T00010505_1	CCHLO57077T00015038_1		CRHIZ90672AT00016272_1		CSOL1703T00002587_1
OG0001151	CBYS24578T00010597_1		CROS192.96T00003590_1	CRHIZ90672AT00009822_1		CSOL1703T00002502_1
OG0001152	CBYS24578T00010704_1	CCHLO57077T00014530_1	CROS192.96T00007214_1	CRHIZ90672AT00009713_1
OG0001153	CBYS24578T00010970_1	CCHLO57077T00016654_1		CRHIZ90672AT00017763_1	CRV2T00001227_1
OG0001154	CBYS24578T00011125_1	CCHLO57077T00005926_1	CROS192.96T00004233_1			CSOL1703T00015228_1
OG0001155	CBYS24578T00011126_1	CCHLO57077T00005927_1	CROS192.96T00004232_1			CSOL1703T00015227_1
OG0001156	CBYS24578T00011133_1		CROS192.96T00004225_1	CRHIZ90672AT00014468_1		CSOL1703T00015220_1
OG0001157	CBYS24578T00011188_1	CCHLO57077T00005987_1		CRHIZ90672AT00014522_1	CRV2T00013875_1
OG0001158	CBYS24578T00011218_1			CRHIZ90672AT00010784_1	CRV2T00013848_1	CSOL1703T00014240_1
OG0001159	CBYS24578T00011224_1	CCHLO57077T00006022_1			CRV2T00013842_1	CSOL1703T00012230_1
OG0001160	CBYS24578T00011248_1		CROS192.96T00014999_1			CSOL1703T00006957_1, CSOL1703T00014213_1
OG0001161	CBYS24578T00011320_1, CBYS24578T00014106_1		CROS192.96T00003791_1, CROS192.96T00006247_1
OG0001162	CBYS24578T00011954_1		CROS192.96T00005361_1, CROS192.96T00016682_1		CRV2T00016158_1
OG0001163	CBYS24578T00012152_1	CCHLO57077T00013952_1	CROS192.96T00018075_1		CRV2T00016556_1
OG0001164	CBYS24578T00012274_1		CROS192.96T00012515_1		CRV2T00018621_1	CSOL1703T00005893_1
OG0001165	CBYS24578T00012294_1	CCHLO57077T00017785_1			CRV2T00018643_1	CSOL1703T00005844_1
OG0001166	CBYS24578T00012343_1	CCHLO57077T00011135_1		CRHIZ90672AT00012937_1	CRV2T00010921_1
OG0001167	CBYS24578T00012416_1			CRHIZ90672AT00018147_1	CRV2T00011002_1	CSOL1703T00009443_1
OG0001168	CBYS24578T00012492_1	CCHLO57077T00018425_1		CRHIZ90672AT00018186_1	CRV2T00011079_1
OG0001169	CBYS24578T00012706_1	CCHLO57077T00012915_1		CRHIZ90672AT00010866_1	CRV2T00005278_1
OG0001170	CBYS24578T00012741_1		CROS192.96T00002568_1	CRHIZ90672AT00010909_1		CSOL1703T00010783_1
OG0001171	CBYS24578T00013215_1	CCHLO57077T00011540_1		CRHIZ90672AT00010323_1	CRV2T00004873_1
OG0001172	CBYS24578T00013333_1		CROS192.96T00005020_1			CSOL1703T00013446_1, CSOL1703T00016799_1
OG0001173	CBYS24578T00013793_1		CROS192.96T00012272_1	CRHIZ90672AT00006409_1	CRV2T00009362_1
OG0001174	CBYS24578T00013913_1	CCHLO57077T00016021_1	CROS192.96T00018595_1			CSOL1703T00015994_1
OG0001175	CBYS24578T00013978_1		CROS192.96T00013569_1		CRV2T00005818_1	CSOL1703T00008910_1
OG0001176	CBYS24578T00014015_1	CCHLO57077T00014686_1		CRHIZ90672AT00018662_1		CSOL1703T00008874_1
OG0001177	CBYS24578T00014259_1		CROS192.96T00000198_1	CRHIZ90672AT00006922_1		CSOL1703T00012968_1
OG0001178	CBYS24578T00014303_1		CROS192.96T00000156_1, CROS192.96T00013822_1			CSOL1703T00010513_1
OG0001179	CBYS24578T00014454_1		CROS192.96T00006542_1		CRV2T00009730_1	CSOL1703T00017302_1
OG0001180	CBYS24578T00014480_1		CROS192.96T00006598_1	CRHIZ90672AT00015328_1		CSOL1703T00017240_1
OG0001181	CBYS24578T00014557_1	CCHLO57077T00017692_1		CRHIZ90672AT00010580_1	CRV2T00004659_1
OG0001182	CBYS24578T00014681_1	CCHLO57077T00015369_1		CRHIZ90672AT00010455_1		CSOL1703T00013253_1
OG0001183	CBYS24578T00014740_1		CROS192.96T00010659_1		CRV2T00017368_1	CSOL1703T00013109_1
OG0001184	CBYS24578T00014958_1		CROS192.96T00011903_1	CRHIZ90672AT00012400_1		CSOL1703T00015110_1
OG0001185	CBYS24578T00015013_1		CROS192.96T00001416_1	CRHIZ90672AT00012455_1		CSOL1703T00011967_1
OG0001186	CBYS24578T00015129_1		CROS192.96T00008735_1		CRV2T00008801_1	CSOL1703T00012440_1
OG0001187	CBYS24578T00015276_1	CCHLO57077T00015693_1		CRHIZ90672AT00017526_1	CRV2T00011205_1
OG0001188	CBYS24578T00015410_1	CCHLO57077T00018819_1		CRHIZ90672AT00014385_1		CSOL1703T00005818_1
OG0001189	CBYS24578T00015606_1	CCHLO57077T00006436_1	CROS192.96T00009031_1	CRHIZ90672AT00007722_1
OG0001190	CBYS24578T00016015_1	CCHLO57077T00018338_1			CRV2T00012802_1	CSOL1703T00012746_1
OG0001191	CBYS24578T00016048_1	CCHLO57077T00008655_1		CRHIZ90672AT00009877_1	CRV2T00012778_1
OG0001192	CBYS24578T00016165_1		CROS192.96T00003382_1	CRHIZ90672AT00004734_1		CSOL1703T00012510_1
OG0001193	CBYS24578T00016355_1	CCHLO57077T00014865_1		CRHIZ90672AT00009580_1	CRV2T00009865_1
OG0001194	CBYS24578T00016585_1	CCHLO57077T00002839_1	CROS192.96T00015386_1			CSOL1703T00013589_1
OG0001195	CBYS24578T00016718_1	CCHLO57077T00013045_1		CRHIZ90672AT00008410_1	CRV2T00013667_1
OG0001196	CBYS24578T00016937_1	CCHLO57077T00012217_1	CROS192.96T00001833_1		CRV2T00017526_1
OG0001197	CBYS24578T00017412_1			CRHIZ90672AT00014659_1	CRV2T00017157_1	CSOL1703T00014817_1
OG0001198	CBYS24578T00017542_1			CRHIZ90672AT00017608_1	CRV2T00018583_1	CSOL1703T00016535_1
OG0001199	CBYS24578T00017632_1			CRHIZ90672AT00000234_1	CRV2T00000053_1	CSOL1703T00005569_1
OG0001200	CBYS24578T00017715_1	CCHLO57077T00018740_1	CROS192.96T00000873_1	CRHIZ90672AT00017312_1
OG0001201	CBYS24578T00017723_1		CROS192.96T00000886_1		CRV2T00013733_1	CSOL1703T00017713_1
OG0001202	CBYS24578T00017879_1		CROS192.96T00008288_1	CRHIZ90672AT00009687_1	CRV2T00008354_1
OG0001203	CBYS24578T00018477_1	CCHLO57077T00015740_1		CRHIZ90672AT00004279_1	CRV2T00015570_1
OG0001204	CBYS24578T00018661_1	CCHLO57077T00017723_1	CROS192.96T00002645_1, CROS192.96T00004349_1
OG0001205	CBYS24578T00018699_1	CCHLO57077T00006459_1	CROS192.96T00015037_1	CRHIZ90672AT00007741_1
OG0001206		CCHLO57077T00000123_1	CROS192.96T00017178_1	CRHIZ90672AT00013947_1	CRV2T00003068_1
OG0001207		CCHLO57077T00001025_1		CRHIZ90672AT00014125_1	CRV2T00002233_1	CSOL1703T00003479_1
OG0001208		CCHLO57077T00001286_1	CROS192.96T00012720_1		CRV2T00004541_1	CSOL1703T00000965_1
OG0001209		CCHLO57077T00001309_1		CRHIZ90672AT00008714_1	CRV2T00004517_1	CSOL1703T00000942_1
OG0001210		CCHLO57077T00001327_1	CROS192.96T00012682_1			CSOL1703T00000926_1, CSOL1703T00003692_1
OG0001211		CCHLO57077T00002811_1		CRHIZ90672AT00004624_1	CRV2T00010615_1	CSOL1703T00010016_1
OG0001212		CCHLO57077T00003237_1	CROS192.96T00015472_1	CRHIZ90672AT00012717_1	CRV2T00001696_1
OG0001213		CCHLO57077T00005999_1	CROS192.96T00011585_1	CRHIZ90672AT00010800_1	CRV2T00013864_1
OG0001214		CCHLO57077T00006527_1		CRHIZ90672AT00007807_1	CRV2T00014998_1	CSOL1703T00016683_1
OG0001215		CCHLO57077T00006673_1		CRHIZ90672AT00003829_1	CRV2T00014232_1	CSOL1703T00008429_1
OG0001216		CCHLO57077T00007804_1		CRHIZ90672AT00007295_1	CRV2T00006520_1	CSOL1703T00001591_1
OG0001217		CCHLO57077T00008362_1	CROS192.96T00003373_1	CRHIZ90672AT00004729_1		CSOL1703T00012502_1
OG0001218		CCHLO57077T00010518_1		CRHIZ90672AT00000247_1	CRV2T00000065_1	CSOL1703T00005542_1
OG0001219		CCHLO57077T00010834_1	CROS192.96T00010519_1	CRHIZ90672AT00004047_1	CRV2T00016999_1
OG0001220		CCHLO57077T00011470_1	CROS192.96T00001406_1	CRHIZ90672AT00012459_1		CSOL1703T00011975_1
OG0001221		CCHLO57077T00011525_1		CRHIZ90672AT00010289_1	CRV2T00004847_1	CSOL1703T00013322_1
OG0001222		CCHLO57077T00012526_1			CRV2T00008780_1	CSOL1703T00012092_1, CSOL1703T00012465_1
OG0001223		CCHLO57077T00013064_1	CROS192.96T00000808_1	CRHIZ90672AT00008430_1		CSOL1703T00017635_1
OG0001224		CCHLO57077T00013479_1		CRHIZ90672AT00016630_1	CRV2T00014532_1	CSOL1703T00011022_1
OG0001225		CCHLO57077T00013630_1		CRHIZ90672AT00016987_1	CRV2T00010619_1	CSOL1703T00009088_1
OG0001226		CCHLO57077T00014710_1	CROS192.96T00001856_1	CRHIZ90672AT00008105_1		CSOL1703T00008897_1
OG0001227		CCHLO57077T00015373_1			CRV2T00003330_1	CSOL1703T00013134_1, CSOL1703T00013257_1
OG0001228		CCHLO57077T00016308_1	CROS192.96T00013513_1	CRHIZ90672AT00003989_1	CRV2T00016941_1
OG0001229		CCHLO57077T00017284_1		CRHIZ90672AT00015020_1	CRV2T00011179_1	CSOL1703T00009607_1
OG0001230		CCHLO57077T00017379_1, CCHLO57077T00019392_1, CCHLO57077T00019635_1			CRV2T00016153_1
OG0001231		CCHLO57077T00017817_1		CRHIZ90672AT00015415_1	CRV2T00009570_1	CSOL1703T00015926_1
OG0001232		CCHLO57077T00017889_1	CROS192.96T00002441_1	CRHIZ90672AT00009271_1	CRV2T00005110_1
OG0001233		CCHLO57077T00018232_1	CROS192.96T00001983_1		CRV2T00008501_1	CSOL1703T00007280_1
OG0001234		CCHLO57077T00018354_1, CCHLO57077T00019149_1, CCHLO57077T00019723_1		CRHIZ90672AT00005195_1
OG0001235		CCHLO57077T00018412_1, CCHLO57077T00018805_1, CCHLO57077T00019849_1, CCHLO57077T00019850_1
OG0001236		CCHLO57077T00018734_1		CRHIZ90672AT00018583_1, CRHIZ90672AT00018678_1	CRV2T00010030_1
OG0001237		CCHLO57077T00018863_1, CCHLO57077T00019091_1, CCHLO57077T00019138_1, CCHLO57077T00019192_1
OG0001238			CROS192.96T00003622_1, CROS192.96T00003623_1	CRHIZ90672AT00017005_1	CRV2T00008287_1
OG0001239			CROS192.96T00004756_1	CRHIZ90672AT00005349_1	CRV2T00015906_1	CSOL1703T00016594_1
OG0001240			CROS192.96T00005619_1	CRHIZ90672AT00010596_1, CRHIZ90672AT00013853_1		CSOL1703T00015114_1
OG0001241			CROS192.96T00005696_1, CROS192.96T00017159_1	CRHIZ90672AT00004992_1, CRHIZ90672AT00013300_1
OG0001242			CROS192.96T00009052_1, CROS192.96T00011840_1, CROS192.96T00011842_1			CSOL1703T00014598_1
OG0001243			CROS192.96T00009737_1, CROS192.96T00011849_1	CRHIZ90672AT00003481_1, CRHIZ90672AT00008206_1
OG0001244			CROS192.96T00011689_1	CRHIZ90672AT00003462_1		CSOL1703T00006169_1, CSOL1703T00016805_1
OG0001245			CROS192.96T00012978_1	CRHIZ90672AT00017764_1	CRV2T00001228_1	CSOL1703T00004403_1
OG0001246			CROS192.96T00016564_1	CRHIZ90672AT00016602_1	CRV2T00013442_1	CSOL1703T00010284_1
OG0001247				CRHIZ90672AT00009526_1	CRV2T00009917_1	CSOL1703T00014660_1, CSOL1703T00017427_1
OG0001248					CRV2T00014301_1, CRV2T00018230_1, CRV2T00020966_1	CSOL1703T00008949_1
OG0001249	CBYS24578T00001084_1	CCHLO57077T00006133_1			CRV2T00005871_1
OG0001250	CBYS24578T00001882_1		CROS192.96T00002918_1	CRHIZ90672AT00002423_1
OG0001251	CBYS24578T00002052_1			CRHIZ90672AT00017829_1	CRV2T00009996_1
OG0001252	CBYS24578T00002404_1	CCHLO57077T00015506_1		CRHIZ90672AT00015960_1
OG0001253	CBYS24578T00002815_1	CCHLO57077T00004620_1		CRHIZ90672AT00000499_1
OG0001254	CBYS24578T00002991_1				CRV2T00000139_1	CSOL1703T00005489_1
OG0001255	CBYS24578T00003198_1			CRHIZ90672AT00001264_1	CRV2T00004211_1
OG0001256	CBYS24578T00003613_1	CCHLO57077T00017981_1			CRV2T00004601_1
OG0001257	CBYS24578T00003630_1	CCHLO57077T00015942_1	CROS192.96T00012058_1
OG0001258	CBYS24578T00003632_1		CROS192.96T00000159_1			CSOL1703T00008109_1
OG0001259	CBYS24578T00005111_1					CSOL1703T00003941_1, CSOL1703T00017446_1
OG0001260	CBYS24578T00006294_1		CROS192.96T00008904_1			CSOL1703T00002939_1
OG0001261	CBYS24578T00006330_1	CCHLO57077T00000535_1			CRV2T00002662_1
OG0001262	CBYS24578T00007170_1	CCHLO57077T00008358_1		CRHIZ90672AT00008193_1
OG0001263	CBYS24578T00007552_1	CCHLO57077T00006178_1		CRHIZ90672AT00010633_1
OG0001264	CBYS24578T00007986_1	CCHLO57077T00013200_1	CROS192.96T00015152_1
OG0001265	CBYS24578T00008168_1		CROS192.96T00000509_1		CRV2T00008548_1
OG0001266	CBYS24578T00008226_1	CCHLO57077T00018721_1		CRHIZ90672AT00005164_1
OG0001267	CBYS24578T00008242_1			CRHIZ90672AT00005179_1	CRV2T00008461_1
OG0001268	CBYS24578T00008601_1	CCHLO57077T00009383_1	CROS192.96T00000627_1
OG0001269	CBYS24578T00008636_1		CROS192.96T00000665_1			CSOL1703T00010822_1
OG0001270	CBYS24578T00009295_1, CBYS24578T00017077_1				CRV2T00010875_1
OG0001271	CBYS24578T00009427_1		CROS192.96T00017275_1			CSOL1703T00014576_1
OG0001272	CBYS24578T00009540_1		CROS192.96T00011656_1			CSOL1703T00016752_1
OG0001273	CBYS24578T00009701_1		CROS192.96T00014237_1			CSOL1703T00018255_1
OG0001274	CBYS24578T00009986_1			CRHIZ90672AT00000848_1		CSOL1703T00000235_1
OG0001275	CBYS24578T00010119_1				CRV2T00003928_1	CSOL1703T00000371_1
OG0001276	CBYS24578T00010336_1	CCHLO57077T00009916_1		CRHIZ90672AT00014785_1
OG0001277	CBYS24578T00010647_1		CROS192.96T00008680_1			CSOL1703T00002423_1
OG0001278	CBYS24578T00011059_1			CRHIZ90672AT00014413_1		CSOL1703T00015285_1
OG0001279	CBYS24578T00011162_1		CROS192.96T00012791_1		CRV2T00013899_1
OG0001280	CBYS24578T00011170_1		CROS192.96T00012779_1			CSOL1703T00015184_1
OG0001281	CBYS24578T00011801_1		CROS192.96T00014128_1			CSOL1703T00010998_1
OG0001282	CBYS24578T00011859_1	CCHLO57077T00013399_1		CRHIZ90672AT00015300_1
OG0001283	CBYS24578T00011881_1		CROS192.96T00014761_1	CRHIZ90672AT00015280_1
OG0001284	CBYS24578T00012240_1	CCHLO57077T00014049_1	CROS192.96T00005635_1
OG0001285	CBYS24578T00012295_1		CROS192.96T00000923_1			CSOL1703T00005843_1
OG0001286	CBYS24578T00012327_1		CROS192.96T00009441_1			CSOL1703T00009361_1
OG0001287	CBYS24578T00012417_1	CCHLO57077T00015226_1		CRHIZ90672AT00018148_1
OG0001288	CBYS24578T00012977_1			CRHIZ90672AT00004650_1		CSOL1703T00014069_1
OG0001289	CBYS24578T00013447_1	CCHLO57077T00017899_1				CSOL1703T00010644_1
OG0001290	CBYS24578T00013726_1	CCHLO57077T00003681_1		CRHIZ90672AT00011203_1
OG0001291	CBYS24578T00013834_1	CCHLO57077T00016003_1	CROS192.96T00001182_1
OG0001292	CBYS24578T00014741_1				CRV2T00017367_1	CSOL1703T00013108_1
OG0001293	CBYS24578T00015664_1			CRHIZ90672AT00001690_1	CRV2T00010604_1
OG0001294	CBYS24578T00015900_1		CROS192.96T00003482_1			CSOL1703T00012608_1
OG0001295	CBYS24578T00015986_1		CROS192.96T00000370_1		CRV2T00012835_1
OG0001296	CBYS24578T00016247_1			CRHIZ90672AT00011766_1	CRV2T00002439_1
OG0001297	CBYS24578T00016477_1		CROS192.96T00010508_1	CRHIZ90672AT00004063_1
OG0001298	CBYS24578T00016620_1		CROS192.96T00015351_1			CSOL1703T00013556_1
OG0001299	CBYS24578T00016673_1	CCHLO57077T00015871_1		CRHIZ90672AT00016584_1
OG0001300	CBYS24578T00016715_1	CCHLO57077T00018322_1				CSOL1703T00015112_1
OG0001301	CBYS24578T00016746_1				CRV2T00016879_1	CSOL1703T00015071_1
OG0001302	CBYS24578T00016801_1	CCHLO57077T00018041_1	CROS192.96T00009199_1
OG0001303	CBYS24578T00016896_1				CRV2T00003256_1	CSOL1703T00017771_1
OG0001304	CBYS24578T00016918_1				CRV2T00017544_1	CSOL1703T00005667_1
OG0001305	CBYS24578T00017386_1	CCHLO57077T00017587_1	CROS192.96T00001483_1
OG0001306	CBYS24578T00017442_1			CRHIZ90672AT00014629_1	CRV2T00017185_1
OG0001307	CBYS24578T00017543_1				CRV2T00018582_1	CSOL1703T00016534_1
OG0001308	CBYS24578T00017545_1				CRV2T00018580_1	CSOL1703T00016532_1
OG0001309	CBYS24578T00017578_1				CRV2T00018560_1, CRV2T00021039_1
OG0001310	CBYS24578T00017626_1	CCHLO57077T00013627_1		CRHIZ90672AT00002151_1
OG0001311	CBYS24578T00017767_1	CCHLO57077T00015831_1			CRV2T00003290_1
OG0001312	CBYS24578T00018293_1	CCHLO57077T00010447_1			CRV2T00017589_1
OG0001313	CBYS24578T00018557_1	CCHLO57077T00018113_1				CSOL1703T00008951_1
OG0001314	CBYS24578T00018633_1	CCHLO57077T00018686_1		CRHIZ90672AT00018909_1
OG0001315	CBYS24578T00018667_1		CROS192.96T00005305_1		CRV2T00009694_1
OG0001316		CCHLO57077T00000628_1	CROS192.96T00003212_1	CRHIZ90672AT00015097_1
OG0001317		CCHLO57077T00000727_1	CROS192.96T00003324_1	CRHIZ90672AT00011792_1
OG0001318		CCHLO57077T00000733_1, CCHLO57077T00019007_1		CRHIZ90672AT00011786_1
OG0001319		CCHLO57077T00001429_1, CCHLO57077T00001735_1				CSOL1703T00000517_1
OG0001320		CCHLO57077T00002056_1	CROS192.96T00007635_1	CRHIZ90672AT00000810_1
OG0001321		CCHLO57077T00004221_1	CROS192.96T00018131_1		CRV2T00017413_1
OG0001322		CCHLO57077T00005412_1			CRV2T00006603_1	CSOL1703T00001675_1
OG0001323		CCHLO57077T00006195_1			CRV2T00005925_1	CSOL1703T00001001_1
OG0001324		CCHLO57077T00006230_1	CROS192.96T00015095_1			CSOL1703T00001038_1
OG0001325		CCHLO57077T00006414_1		CRHIZ90672AT00007698_1		CSOL1703T00014641_1
OG0001326		CCHLO57077T00006922_1	CROS192.96T00005255_1	CRHIZ90672AT00003569_1
OG0001327		CCHLO57077T00007437_1, CCHLO57077T00019767_1, CCHLO57077T00019777_1
OG0001328		CCHLO57077T00007456_1			CRV2T00010542_1	CSOL1703T00007436_1
OG0001329		CCHLO57077T00007599_1		CRHIZ90672AT00001905_1		CSOL1703T00015542_1
OG0001330		CCHLO57077T00008663_1		CRHIZ90672AT00009888_1		CSOL1703T00012704_1
OG0001331		CCHLO57077T00010730_1		CRHIZ90672AT00004149_1		CSOL1703T00012202_1
OG0001332		CCHLO57077T00011911_1	CROS192.96T00004443_1			CSOL1703T00016928_1
OG0001333		CCHLO57077T00012120_1		CRHIZ90672AT00000014_1		CSOL1703T00005786_1
OG0001334		CCHLO57077T00012447_1			CRV2T00015499_1	CSOL1703T00012395_1
OG0001335		CCHLO57077T00012537_1			CRV2T00008769_1	CSOL1703T00012476_1
OG0001336		CCHLO57077T00013996_1	CROS192.96T00003372_1	CRHIZ90672AT00014352_1
OG0001337		CCHLO57077T00014351_1, CCHLO57077T00016798_1		CRHIZ90672AT00005063_1
OG0001338		CCHLO57077T00014570_1		CRHIZ90672AT00011110_1	CRV2T00015387_1
OG0001339		CCHLO57077T00015684_1		CRHIZ90672AT00017516_1	CRV2T00011215_1
OG0001340		CCHLO57077T00015686_1	CROS192.96T00010692_1			CSOL1703T00009639_1
OG0001341		CCHLO57077T00015916_1	CROS192.96T00011855_1			CSOL1703T00010309_1
OG0001342		CCHLO57077T00016252_1	CROS192.96T00003661_1		CRV2T00013434_1
OG0001343		CCHLO57077T00016379_1		CRHIZ90672AT00007574_1, CRHIZ90672AT00011954_1
OG0001344		CCHLO57077T00016734_1		CRHIZ90672AT00009322_1	CRV2T00005053_1
OG0001345		CCHLO57077T00016869_1	CROS192.96T00012778_1		CRV2T00005843_1
OG0001346		CCHLO57077T00016874_1			CRV2T00005849_1, CRV2T00021115_1
OG0001347		CCHLO57077T00016919_1		CRHIZ90672AT00015810_1	CRV2T00014050_1
OG0001348		CCHLO57077T00017246_1	CROS192.96T00009232_1, CROS192.96T00018113_1
OG0001349		CCHLO57077T00017287_1			CRV2T00011176_1	CSOL1703T00009604_1
OG0001350		CCHLO57077T00017369_1		CRHIZ90672AT00014829_1	CRV2T00009514_1
OG0001351		CCHLO57077T00017370_1		CRHIZ90672AT00014828_1	CRV2T00009513_1
OG0001352		CCHLO57077T00017691_1	CROS192.96T00000216_1, CROS192.96T00011925_1
OG0001353		CCHLO57077T00017833_1		CRHIZ90672AT00018390_1, CRHIZ90672AT00019007_1
OG0001354		CCHLO57077T00018550_1		CRHIZ90672AT00019010_1	CRV2T00019549_1
OG0001355		CCHLO57077T00019014_1, CCHLO57077T00019475_1, CCHLO57077T00019510_1
OG0001356		CCHLO57077T00019037_1			CRV2T00009151_1, CRV2T00017659_1
OG0001357		CCHLO57077T00019201_1		CRHIZ90672AT00011997_1, CRHIZ90672AT00018229_1
OG0001358			CROS192.96T00002002_1		CRV2T00008483_1	CSOL1703T00007264_1
OG0001359			CROS192.96T00002041_1	CRHIZ90672AT00000004_1		CSOL1703T00000985_1
OG0001360			CROS192.96T00002507_1	CRHIZ90672AT00010982_1		CSOL1703T00010717_1
OG0001361			CROS192.96T00003647_1	CRHIZ90672AT00009759_1		CSOL1703T00002452_1
OG0001362			CROS192.96T00004260_1	CRHIZ90672AT00014442_1		CSOL1703T00015254_1
OG0001363			CROS192.96T00004434_1		CRV2T00010201_1	CSOL1703T00016918_1
OG0001364			CROS192.96T00006669_1		CRV2T00007092_1	CSOL1703T00011069_1
OG0001365			CROS192.96T00014544_1	CRHIZ90672AT00014769_1		CSOL1703T00010446_1
OG0001366			CROS192.96T00016483_1		CRV2T00020929_1, CRV2T00020931_1
OG0001367				CRHIZ90672AT00000376_1, CRHIZ90672AT00018871_1	CRV2T00004922_1
OG0001368				CRHIZ90672AT00004975_1	CRV2T00012372_1	CSOL1703T00011833_1
OG0001369				CRHIZ90672AT00005180_1	CRV2T00008460_1	CSOL1703T00007246_1
OG0001370				CRHIZ90672AT00005620_1	CRV2T00014360_1	CSOL1703T00013734_1
OG0001371				CRHIZ90672AT00011698_1	CRV2T00002370_1	CSOL1703T00003274_1
OG0001372				CRHIZ90672AT00012212_1	CRV2T00016526_1	CSOL1703T00006021_1
OG0001373				CRHIZ90672AT00012571_1	CRV2T00008799_1	CSOL1703T00012442_1
OG0001374	CBYS24578T00000577_1	CCHLO57077T00007942_1
OG0001375	CBYS24578T00002066_1		CROS192.96T00006662_1
OG0001376	CBYS24578T00003236_1	CCHLO57077T00001570_1
OG0001377	CBYS24578T00003405_1			CRHIZ90672AT00001465_1
OG0001378	CBYS24578T00003612_1				CRV2T00004600_1
OG0001379	CBYS24578T00003723_1				CRV2T00001711_1
OG0001380	CBYS24578T00003733_1				CRV2T00002337_1
OG0001381	CBYS24578T00004426_1				CRV2T00009095_1
OG0001382	CBYS24578T00004559_1			CRHIZ90672AT00006280_1
OG0001383	CBYS24578T00005217_1			CRHIZ90672AT00003393_1
OG0001384	CBYS24578T00006100_1					CSOL1703T00002745_1
OG0001385	CBYS24578T00006210_1, CBYS24578T00015408_1
OG0001386	CBYS24578T00006577_1				CRV2T00003431_1
OG0001387	CBYS24578T00007861_1				CRV2T00015968_1
OG0001388	CBYS24578T00009048_1			CRHIZ90672AT00008187_1
OG0001389	CBYS24578T00009049_1					CSOL1703T00008979_1
OG0001390	CBYS24578T00009317_1			CRHIZ90672AT00002000_1
OG0001391	CBYS24578T00009712_1				CRV2T00003163_1
OG0001392	CBYS24578T00009819_1	CCHLO57077T00019042_1
OG0001393	CBYS24578T00010696_1				CRV2T00017110_1
OG0001394	CBYS24578T00011008_1		CROS192.96T00006442_1
OG0001395	CBYS24578T00011090_1				CRV2T00013957_1
OG0001396	CBYS24578T00011221_1					CSOL1703T00014237_1
OG0001397	CBYS24578T00011473_1				CRV2T00012699_1
OG0001398	CBYS24578T00011937_1, CBYS24578T00012013_1
OG0001399	CBYS24578T00011947_1		CROS192.96T00004287_1
OG0001400	CBYS24578T00012174_1					CSOL1703T00005972_1
OG0001401	CBYS24578T00012288_1			CRHIZ90672AT00018323_1
OG0001402	CBYS24578T00013354_1				CRV2T00013250_1
OG0001403	CBYS24578T00013822_1		CROS192.96T00012036_1
OG0001404	CBYS24578T00013948_1		CROS192.96T00004283_1
OG0001405	CBYS24578T00014233_1		CROS192.96T00018506_1
OG0001406	CBYS24578T00014392_1					CSOL1703T00015907_1
OG0001407	CBYS24578T00014425_1			CRHIZ90672AT00007847_1
OG0001408	CBYS24578T00014642_1		CROS192.96T00001625_1
OG0001409	CBYS24578T00014715_1		CROS192.96T00001698_1
OG0001410	CBYS24578T00014813_1					CSOL1703T00017357_1
OG0001411	CBYS24578T00014940_1	CCHLO57077T00011394_1
OG0001412	CBYS24578T00014986_1		CROS192.96T00001438_1
OG0001413	CBYS24578T00015036_1					CSOL1703T00012353_1
OG0001414	CBYS24578T00015665_1			CRHIZ90672AT00001689_1
OG0001415	CBYS24578T00015758_1					CSOL1703T00007611_1
OG0001416	CBYS24578T00016260_1		CROS192.96T00003363_1
OG0001417	CBYS24578T00016325_1					CSOL1703T00017455_1
OG0001418	CBYS24578T00016572_1	CCHLO57077T00002852_1
OG0001419	CBYS24578T00016708_1		CROS192.96T00008568_1
OG0001420	CBYS24578T00017300_1		CROS192.96T00004811_1
OG0001421	CBYS24578T00017338_1	CCHLO57077T00010975_1
OG0001422	CBYS24578T00017376_1		CROS192.96T00018226_1
OG0001423	CBYS24578T00017474_1	CCHLO57077T00001798_1
OG0001424	CBYS24578T00017615_1		CROS192.96T00018691_1
OG0001425	CBYS24578T00017787_1			CRHIZ90672AT00012025_1
OG0001426	CBYS24578T00017955_1		CROS192.96T00011460_1
OG0001427	CBYS24578T00017981_1				CRV2T00013265_1
OG0001428	CBYS24578T00018569_1				CRV2T00001762_1
OG0001429	CBYS24578T00018710_1		CROS192.96T00008248_1
OG0001430		CCHLO57077T00000001_1				CSOL1703T00015103_1
OG0001431		CCHLO57077T00000122_1, CCHLO57077T00018365_1
OG0001432		CCHLO57077T00000203_1		CRHIZ90672AT00007883_1
OG0001433		CCHLO57077T00000718_1			CRV2T00002475_1
OG0001434		CCHLO57077T00000768_1				CSOL1703T00003213_1
OG0001435		CCHLO57077T00001067_1		CRHIZ90672AT00016153_1
OG0001436		CCHLO57077T00001275_1		CRHIZ90672AT00008675_1
OG0001437		CCHLO57077T00002848_1		CRHIZ90672AT00005491_1
OG0001438		CCHLO57077T00003018_1		CRHIZ90672AT00013163_1
OG0001439		CCHLO57077T00003762_1	CROS192.96T00011186_1
OG0001440		CCHLO57077T00005126_1	CROS192.96T00004122_1
OG0001441		CCHLO57077T00006557_1			CRV2T00014967_1
OG0001442		CCHLO57077T00006990_1		CRHIZ90672AT00003500_1
OG0001443		CCHLO57077T00007119_1	CROS192.96T00002134_1
OG0001444		CCHLO57077T00007254_1	CROS192.96T00015446_1
OG0001445		CCHLO57077T00007767_1	CROS192.96T00004409_1
OG0001446		CCHLO57077T00008656_1			CRV2T00012777_1
OG0001447		CCHLO57077T00008725_1		CRHIZ90672AT00006738_1
OG0001448		CCHLO57077T00009301_1	CROS192.96T00009562_1
OG0001449		CCHLO57077T00009334_1				CSOL1703T00010899_1
OG0001450		CCHLO57077T00010281_1			CRV2T00015208_1
OG0001451		CCHLO57077T00011521_1		CRHIZ90672AT00010285_1
OG0001452		CCHLO57077T00012507_1	CROS192.96T00008679_1
OG0001453		CCHLO57077T00013409_1			CRV2T00014455_1
OG0001454		CCHLO57077T00014239_1		CRHIZ90672AT00017625_1
OG0001455		CCHLO57077T00014786_1		CRHIZ90672AT00009498_1
OG0001456		CCHLO57077T00015460_1			CRV2T00000787_1
OG0001457		CCHLO57077T00016712_1			CRV2T00017631_1
OG0001458		CCHLO57077T00016873_1			CRV2T00005848_1
OG0001459		CCHLO57077T00016938_1	CROS192.96T00004313_1
OG0001460		CCHLO57077T00017247_1	CROS192.96T00018112_1
OG0001461		CCHLO57077T00017367_1			CRV2T00009518_1
OG0001462		CCHLO57077T00017380_1, CCHLO57077T00019393_1
OG0001463		CCHLO57077T00017385_1				CSOL1703T00011724_1
OG0001464		CCHLO57077T00017724_1		CRHIZ90672AT00005783_1
OG0001465		CCHLO57077T00017729_1	CROS192.96T00016608_1
OG0001466		CCHLO57077T00018215_1		CRHIZ90672AT00008350_1
OG0001467		CCHLO57077T00018624_1			CRV2T00019392_1
OG0001468		CCHLO57077T00019480_1	CROS192.96T00014228_1
OG0001469		CCHLO57077T00019831_1, CCHLO57077T00019832_1
OG0001470			CROS192.96T00000003_1			CSOL1703T00017116_1
OG0001471			CROS192.96T00000837_1			CSOL1703T00017664_1
OG0001472			CROS192.96T00000949_1			CSOL1703T00016117_1
OG0001473			CROS192.96T00001250_1	CRHIZ90672AT00010815_1
OG0001474			CROS192.96T00002625_1			CSOL1703T00012159_1
OG0001475			CROS192.96T00003374_1			CSOL1703T00012504_1
OG0001476			CROS192.96T00003800_1		CRV2T00003627_1
OG0001477			CROS192.96T00004289_1			CSOL1703T00015286_1
OG0001478			CROS192.96T00004809_1		CRV2T00011307_1
OG0001479			CROS192.96T00005615_1			CSOL1703T00015117_1
OG0001480			CROS192.96T00007155_1			CSOL1703T00014783_1
OG0001481			CROS192.96T00007250_1	CRHIZ90672AT00009748_1
OG0001482			CROS192.96T00007507_1, CROS192.96T00011774_1
OG0001483			CROS192.96T00008961_1		CRV2T00001576_1
OG0001484			CROS192.96T00009978_1		CRV2T00008841_1
OG0001485			CROS192.96T00012166_1			CSOL1703T00012437_1
OG0001486			CROS192.96T00013280_1			CSOL1703T00016832_1
OG0001487			CROS192.96T00013420_1			CSOL1703T00018059_1
OG0001488			CROS192.96T00013493_1			CSOL1703T00015044_1
OG0001489			CROS192.96T00013560_1			CSOL1703T00008908_1
OG0001490			CROS192.96T00014160_1			CSOL1703T00007993_1
OG0001491			CROS192.96T00014367_1			CSOL1703T00005046_1
OG0001492			CROS192.96T00014991_1			CSOL1703T00014206_1
OG0001493			CROS192.96T00015007_1			CSOL1703T00014221_1
OG0001494			CROS192.96T00015136_1			CSOL1703T00015380_1
OG0001495			CROS192.96T00015223_1	CRHIZ90672AT00007288_1
OG0001496			CROS192.96T00015229_1			CSOL1703T00001576_1
OG0001497			CROS192.96T00015735_1			CSOL1703T00014460_1
OG0001498			CROS192.96T00016586_1, CROS192.96T00017930_1
OG0001499			CROS192.96T00016911_1			CSOL1703T00015574_1
OG0001500			CROS192.96T00018081_1	CRHIZ90672AT00003824_1
OG0001501				CRHIZ90672AT00002145_1		CSOL1703T00016985_1
OG0001502				CRHIZ90672AT00003990_1		CSOL1703T00015003_1
OG0001503				CRHIZ90672AT00004015_1	CRV2T00003283_1
OG0001504				CRHIZ90672AT00004630_1	CRV2T00015273_1
OG0001505				CRHIZ90672AT00006780_1		CSOL1703T00013124_1
OG0001506				CRHIZ90672AT00007620_1	CRV2T00017260_1
OG0001507				CRHIZ90672AT00007673_1	CRV2T00018694_1
OG0001508				CRHIZ90672AT00007868_1	CRV2T00003005_1
OG0001509				CRHIZ90672AT00008295_1		CSOL1703T00015641_1
OG0001510				CRHIZ90672AT00008662_1		CSOL1703T00012391_1
OG0001511				CRHIZ90672AT00009467_1	CRV2T00013428_1
OG0001512				CRHIZ90672AT00009550_1	CRV2T00009894_1
OG0001513				CRHIZ90672AT00009839_1		CSOL1703T00009455_1
OG0001514				CRHIZ90672AT00010421_1	CRV2T00004812_1
OG0001515				CRHIZ90672AT00010571_1	CRV2T00004635_1
OG0001516				CRHIZ90672AT00010631_1	CRV2T00005910_1
OG0001517				CRHIZ90672AT00010936_1	CRV2T00005220_1
OG0001518				CRHIZ90672AT00011139_1	CRV2T00017174_1
OG0001519				CRHIZ90672AT00014967_1		CSOL1703T00009570_1
OG0001520				CRHIZ90672AT00015341_1		CSOL1703T00003892_1
OG0001521				CRHIZ90672AT00016666_1	CRV2T00014494_1
OG0001522				CRHIZ90672AT00017573_1		CSOL1703T00015371_1
OG0001523				CRHIZ90672AT00018002_1	CRV2T00019351_1
OG0001524				CRHIZ90672AT00018003_1	CRV2T00019350_1
OG0001525				CRHIZ90672AT00018312_1	CRV2T00007824_1
OG0001526				CRHIZ90672AT00018698_1	CRV2T00017623_1
OG0001527					CRV2T00004106_1	CSOL1703T00008098_1
OG0001528					CRV2T00004592_1	CSOL1703T00014308_1
OG0001529					CRV2T00004598_1	CSOL1703T00006883_1
OG0001530					CRV2T00005077_1	CSOL1703T00010635_1
OG0001531					CRV2T00008513_1, CRV2T00016354_1
OG0001532					CRV2T00011041_1	CSOL1703T00009476_1
OG0001533					CRV2T00012021_1	CSOL1703T00012611_1
OG0001534					CRV2T00013067_1	CSOL1703T00013021_1
OG0001535					CRV2T00016253_1	CSOL1703T00010887_1
OG0001536					CRV2T00016684_1, CRV2T00018519_1
OG0001537					CRV2T00016790_1	CSOL1703T00008784_1
OG0001538					CRV2T00018191_1	CSOL1703T00013628_1
OG0001539					CRV2T00019062_1, CRV2T00019732_1
OG0001540					CRV2T00019160_1, CRV2T00021432_1
OG0001541					CRV2T00019374_1, CRV2T00019708_1
OG0001542					CRV2T00021102_1, CRV2T00021103_1
OG0001543					CRV2T00021186_1, CRV2T00021192_1
OG0001544					CRV2T00021463_1, CRV2T00021467_1
OG0001545					CRV2T00021742_1, CRV2T00021743_1
OG0001546						CSOL1703T00015322_1, CSOL1703T00015343_1
