# Supplementary material for: Insights into the ecological generalist lifestyle of Clonostachys fungi through analysis of their predicted secretomes
Source: Front Microbiol. 2023 Feb 16;14:1112673. doi: 10.3389/fmicb.2023.1112673 (PMC9978495; doi:10.3389/fmicb.2023.1112673)
Supplement: Supplementary file 4 [file Table_4.XLSX]

## Sheet: All_CFEM
Supplementary table S4: Number and characteristics of CFEM proteins detected in this study.
Transcript	Location	Domains	Length	Cysteins	Expression
C. rosea
CRV2T00001110_1	GPI	1	142	0.0563	Response to H. solani in Lysøe et al. 2017
CRV2T00001207_1	Transmmebrane	2	430	0.0628	Respone to F. graminearum in Demissie et al. 2020
CRV2T00001477_1	GPI	1	237	0.0338	Respone to F. graminearum in Demissie et al. 2020
CRV2T00002271_1	GPI	1	201	0.0398
CRV2T00006420_1	GPI	1	178	0.0562
CRV2T00009137_1	GPI	1	161	0.0497	Response to F. graminearum in Demissie et al. 2020; Response to H. solani in Lysøe et al. 2017
CRV2T00010487_1	Secreted	1	78	0.0897
CRV2T00010850_1	GPI	1	225	0.0356
CRV2T00013563_1	Secreted	1	105	0.0762
CRV2T00016013_1	Transmembrane	1	455	0.0308	Respone to F. graminearum in Demissie et al. 2020
CRV2T00002491_1	Transmembrane	1	313	0.0319	Respone to F. graminearum in Demissie et al. 2020
CRV2T00003647_1	GPI	1	397	0.0327
CRV2T00008709_1	Transmembrane	1	438	0.0342
CRV2T00009817_1	Transmembrane	1	467	0.0321
CRV2T00011309_1	Transmembrane	1	390	0.0462
CRV2T00012038_1	Transmembrane	1	420	0.0381
CRV2T00014542_1	Transmembrane	1	476	0.0294	Response to H. solani in Lysøe et al. 2017
CRV2T00014641_1	GPI	1	231	0.0346
CRV2T00016446_1	Secreted	1	100	0.08
CRV2T00018221_1	Transmembrane	1	458	0.0437
CRV2T00019286_1	Transmembrane	1	370	0.0405
CRV2T00021845_1	Transmembrane	1	247	0.0445
C.byssicola
Cbyssicola_CBYS24578T00000532_1	GPI	1	178	0.0562
Cbyssicola_CBYS24578T00001654_1	Transmembrane	1	470	0.0277
Cbyssicola_CBYS24578T00001868_1	Transmembrane	1	476	0.0315
Cbyssicola_CBYS24578T00003795_1	GPI	1	199	0.0402
Cbyssicola_CBYS24578T00003982_1	GPI	1	677	0.0325
Cbyssicola_CBYS24578T00004268_1	Transmembrane	1	278	0.036
Cbyssicola_CBYS24578T00004470_1	GPI	1	181	0.0442
Cbyssicola_CBYS24578T00004509_1	Transmembrane	1	477	0.0314
Cbyssicola_CBYS24578T00004890_1	GPI	1	237	0.0338
Cbyssicola_CBYS24578T00006042_1	GPI	1	238	0.0336
Cbyssicola_CBYS24578T00006793_1	GPI	1	409	0.0318
Cbyssicola_CBYS24578T00007817_1	Transmembrane	1	476	0.0315
Cbyssicola_CBYS24578T00008701_1	Sectreted	1	97	0.0825
Cbyssicola_CBYS24578T00009102_1	GPI	1	168	0.0476
Cbyssicola_CBYS24578T00009582_1	Transmembrane	1	470	0.034
Cbyssicola_CBYS24578T00010123_1	Transmembrane	1	315	0.0222
Cbyssicola_CBYS24578T00010847_1	GPI	1	143	0.0559
Cbyssicola_CBYS24578T00010950_1	GPI	2	427	0.0609
Cbyssicola_CBYS24578T00012037_1	Transmembrane	1	421	0.0356
Cbyssicola_CBYS24578T00013187_1	Transmembrane	1	417	0.0384
Cbyssicola_CBYS24578T00015883_1	Transmembrane	1	420	0.0381
Cbyssicola_CBYS24578T00016138_1	Transmembrane	1	439	0.0342
Cbyssicola_CBYS24578T00016205_1	Transmembrane	1	310	0.0323
Cbyssicola_CBYS24578T00016403_1	Transmembrane	1	467	0.0321
Cbyssicola_CBYS24578T00016638_1	Transmembrane	1	490	0.0265
Cbyssicola_CBYS24578T00017053_1	GPI	1	265	0.0302
Cbyssicola_CBYS24578T00017201_1	Sectreted	1	100	0.08
C. chloroleuca
Cchloroleuca_CCHLO57077T00000707_1	Transmembrane	1	458	0.0262
Cchloroleuca_CCHLO57077T00000987_1	GPI	1	200	0.04
Cchloroleuca_CCHLO57077T00001882_1	Transmembrane	1	309	0.0227
Cchloroleuca_CCHLO57077T00002546_1	Transmembrane	1	428	0.0257
Cchloroleuca_CCHLO57077T00002791_1	Transmembrane	1	462	0.0281
Cchloroleuca_CCHLO57077T00002913_1	Transmembrane	1	444	0.036
Cchloroleuca_CCHLO57077T00003449_1	GPI	1	237	0.0338
Cchloroleuca_CCHLO57077T00004906_1	Transmembrane	1	493	0.0345
Cchloroleuca_CCHLO57077T00004937_1	GPI	1	182	0.044
Cchloroleuca_CCHLO57077T00005557_1	GPI	1	144	0.0556
Cchloroleuca_CCHLO57077T00007296_1	Transmembrane	1	455	0.0308
Cchloroleuca_CCHLO57077T00007508_1	GPI	1	168	0.0476
Cchloroleuca_CCHLO57077T00007899_1	GPI	1	178	0.0562
Cchloroleuca_CCHLO57077T00008962_1	GPI	1	231	0.0346
Cchloroleuca_CCHLO57077T00011034_1	Transmembrane	1	476	0.0294
Cchloroleuca_CCHLO57077T00011207_1	GPI	1	267	0.03
Cchloroleuca_CCHLO57077T00011521_1	Sectreted	1	141	0.0638
Cchloroleuca_CCHLO57077T00011773_1	Sectreted	1	100	0.08
Cchloroleuca_CCHLO57077T00012590_1	Transmembrane	1	438	0.0342
Cchloroleuca_CCHLO57077T00013138_1	Sectreted	1	105	0.0857
Cchloroleuca_CCHLO57077T00014285_1	Transmembrane	1	278	0.036
Cchloroleuca_CCHLO57077T00015090_1	Sectreted	1	342	0.0351
Cchloroleuca_CCHLO57077T00015459_1	Transmembrane	1	467	0.0343
Cchloroleuca_CCHLO57077T00016200_1	Transmembrane	1	467	0.0321
Cchloroleuca_CCHLO57077T00016674_1	GPI	2	429	0.0606
Cchloroleuca_CCHLO57077T00016978_1	GPI	1	407	0.0319
Cchloroleuca_CCHLO57077T00017400_1	Transmembrane	1	420	0.0381
Cchloroleuca_CCHLO57077T00018893_1	Transmembrane	1	466	0.0343
Cchloroleuca_CCHLO57077T00018980_1	Transmembrane	1	281	0.0427
Cchloroleuca_CCHLO57077T00019387_1	Transmembrane	1	435	0.0322
Cchloroleuca_CCHLO57077T00019450_1	Transmembrane	1	388	0.0464
Cchloroleuca_CCHLO57077T00019642_1	Transmembrane	1	302	0.0464
Clonostachys spp 192.96
Clonostachys19296_CROS192.96T00002329_1	Sectreted	1	100	0.08
Clonostachys19296_CROS192.96T00002901_1	Transmembrane	1	497	0.0322
Clonostachys19296_CROS192.96T00003299_1	Transmembrane	1	309	0.0324
Clonostachys19296_CROS192.96T00003416_1	Transmembrane	1	436	0.0344
Clonostachys19296_CROS192.96T00003500_1	Transmembrane	1	420	0.0381
Clonostachys19296_CROS192.96T00004685_1	Transmembrane	1	468	0.0278
Clonostachys19296_CROS192.96T00005264_1	GPI	1	172	0.0465
Clonostachys19296_CROS192.96T00006462_1	GPI	1	235	0.034
Clonostachys19296_CROS192.96T00007075_1	GPI	1	185	0.0541
Clonostachys19296_CROS192.96T00007974_1	Transmembrane	1	467	0.0343
Clonostachys19296_CROS192.96T00010850_1	GPI	1	210	0.0381
Clonostachys19296_CROS192.96T00011687_1	Transmembrane	1	468	0.0342
Clonostachys19296_CROS192.96T00012297_1	Transmembrane	1	289	0.0415
Clonostachys19296_CROS192.96T00012469_1	Transmembrane	1	477	0.0335
Clonostachys19296_CROS192.96T00012957_1	GPI	2	434	0.0622
Clonostachys19296_CROS192.96T00014306_1	GPI	1	182	0.044
Clonostachys19296_CROS192.96T00015991_1	Transmembrane	1	454	0.0308
Clonostachys19296_CROS192.96T00016109_1	GPI	1	266	0.0301
Clonostachys19296_CROS192.96T00016168_1	GPI	1	411	0.0316
Clonostachys19296_CROS192.96T00017072_1	GPI	1	239	0.0335
Clonostachys19296_CROS192.96T00017752_1	GPI	1	142	0.0563
C. rhizophaga
Crhizophaga_CRHIZ90672AT00000986_1	Transmembrane	1	310	0.0226
Crhizophaga_CRHIZ90672AT00001814_1	GPI	1	168	0.0476
Crhizophaga_CRHIZ90672AT00002204_1	Transmembrane	1	428	0.0257
Crhizophaga_CRHIZ90672AT00002413_1	Transmembrane	1	476	0.0294
Crhizophaga_CRHIZ90672AT00002723_1	GPI	1	178	0.0562
Crhizophaga_CRHIZ90672AT00003898_1	Transmembrane	1	401	0.0399
Crhizophaga_CRHIZ90672AT00004328_1	GPI	1	400	0.0325
Crhizophaga_CRHIZ90672AT00004767_1	Transmembrane	1	438	0.0342
Crhizophaga_CRHIZ90672AT00004858_1	Transmembrane	1	420	0.0381
Crhizophaga_CRHIZ90672AT00005099_1	Transmembrane	1	289	0.0415
Crhizophaga_CRHIZ90672AT00005430_1	Transmembrane	1	462	0.0281
Crhizophaga_CRHIZ90672AT00005547_1	Transmembrane	1	481	0.0333
Crhizophaga_CRHIZ90672AT00005761_1	Transmembrane	1	455	0.0308
Crhizophaga_CRHIZ90672AT00006227_1	Transmembrane	1	518	0.0347
Crhizophaga_CRHIZ90672AT00006518_1	Transmembrane	1	280	0.0357
Crhizophaga_CRHIZ90672AT00006727_1	GPI	1	184	0.0435
Crhizophaga_CRHIZ90672AT00006750_1	GPI	1	154	0.0519
Crhizophaga_CRHIZ90672AT00008498_1	Sectreted	1	105	0.0762
Crhizophaga_CRHIZ90672AT00009116_1	GPI	1	143	0.0559
Crhizophaga_CRHIZ90672AT00009628_1	Transmembrane	1	467	0.0321
Crhizophaga_CRHIZ90672AT00010285_1	Sectreted	1	157	0.0637
Crhizophaga_CRHIZ90672AT00011681_1	GPI	1	237	0.0338
Crhizophaga_CRHIZ90672AT00011814_1	Transmembrane	1	458	0.0262
Crhizophaga_CRHIZ90672AT00012334_1	Sectreted	1	100	0.08
Crhizophaga_CRHIZ90672AT00013006_1	GPI	1	267	0.03
Crhizophaga_CRHIZ90672AT00013399_1	Transmembrane	1	468	0.0342
Crhizophaga_CRHIZ90672AT00014086_1	GPI	1	201	0.0398
Crhizophaga_CRHIZ90672AT00017483_1	GPI	1	238	0.0336
Crhizophaga_CRHIZ90672AT00017741_1	GPI	2	426	0.061
Crhizophaga_CRHIZ90672AT00017937_1	Transmembrane	1	381	0.0446
C. solani
Csolani_CSOL1703T00000075_1	GPI	1	412	0.0316
Csolani_CSOL1703T00001490_1	GPI	1	179	0.0559
Csolani_CSOL1703T00003439_1	GPI	1	191	0.0419
Csolani_CSOL1703T00004152_1	GPI	1	237	0.0338
Csolani_CSOL1703T00004425_1	GPI	2	433	0.06
Csolani_CSOL1703T00004529_1	GPI	1	142	0.0563
Csolani_CSOL1703T00006146_1	Sectreted	1	100	0.08
Csolani_CSOL1703T00006941_1	Transmembrane	1	455	0.0308
Csolani_CSOL1703T00007378_1	GPI	1	173	0.0462
Csolani_CSOL1703T00007916_1	GPI	1	239	0.0335
Csolani_CSOL1703T00009314_1	GPI	1	264	0.0303
Csolani_CSOL1703T00009813_1	Transmembrane	1	280	0.0357
Csolani_CSOL1703T00010015_1	GPI	1	178	0.0449
Csolani_CSOL1703T00011260_1	Transmembrane	1	478	0.0272
Csolani_CSOL1703T00012545_1	Transmembrane	1	438	0.0342
Csolani_CSOL1703T00012630_1	Transmembrane	1	420	0.0381
Csolani_CSOL1703T00013318_1	Transmembrane	1	449	0.0356
Csolani_CSOL1703T00013538_1	Transmembrane	1	472	0.0275
Csolani_CSOL1703T00013658_1	Transmembrane	1	444	0.036
Csolani_CSOL1703T00016792_1	Transmembrane	1	468	0.0342
Csolani_CSOL1703T00017527_1	Transmembrane	1	467	0.0321
F. graminearum
Fgraminearum_XP_011316275.1	GPI	1	160	0.0625
Fgraminearum_XP_011317952.1	GPI	1	184	0.0435
Fgraminearum_XP_011317985.1	GPI	1	250	0.036
Fgraminearum_XP_011318036.1	Transmembrane	1	457	0.0263
Fgraminearum_XP_011318067.1	GPI	1	161	0.0497
Fgraminearum_XP_011318285.1	Transmembrane	1	406	0.0419
Fgraminearum_XP_011319636.1	Transmembrane	1	280	0.0321
Fgraminearum_XP_011319868.1	GPI	1	864	0.0255
Fgraminearum_XP_011320199.1	GPI	1	207	0.0386
Fgraminearum_XP_011321058.1	Transmembrane	1	432	0.0301
Fgraminearum_XP_011321771.1	Transmembrane	1	353	0.0538
Fgraminearum_XP_011322106.1	Sectreted	1	95	0.1053
Fgraminearum_XP_011322133.1	GPI	1	210	0.0381
Fgraminearum_XP_011323679.1	GPI	1	325	0.0246
Fgraminearum_XP_011324414.1	Transmembrane	1	461	0.0325
Fgraminearum_XP_011325844.1	Transmembrane	1	358	0.0307
Fgraminearum_XP_011327664.1	Transmembrane	1	472	0.0381
Fgraminearum_XP_011328031.1	Transmembrane	1	266	0.0301
F. vanetteni
Fvanetteni_jgi_Necha2_100629	GPI	1	138	0.058
Fvanetteni_jgi_Necha2_101945	GPI	1	195	0.041
Fvanetteni_jgi_Necha2_102052	GPI	1	244	0.0369
Fvanetteni_jgi_Necha2_3203	Transmembrane	1	332	0.0392
Fvanetteni_jgi_Necha2_4350	Transmembrane	1	328	0.0335
Fvanetteni_jgi_Necha2_49855_e	Transmembrane	1	382	0.0524
Fvanetteni_jgi_Necha2_50557_e	Transmembrane	1	457	0.0263
Fvanetteni_jgi_Necha2_55092_e	Transmembrane	1	406	0.0345
Fvanetteni_jgi_Necha2_56726_e	Transmembrane	1	451	0.0288
Fvanetteni_jgi_Necha2_76022	GPI	1	217	0.0369
Fvanetteni_jgi_Necha2_76952	Transmembrane	1	210	0.0429
Fvanetteni_jgi_Necha2_79864	Transmembrane	1	419	0.0358
Fvanetteni_jgi_Necha2_80921	GPI	1	406	0.0394
Fvanetteni_jgi_Necha2_83060	GPI	1	202	0.0396
Fvanetteni_jgi_Necha2_86090	Transmembrane	1	104	0.0962
Fvanetteni_jgi_Necha2_86091	GPI	1	241	0.0332
Fvanetteni_jgi_Necha2_86554	Transmembrane	1	324	0.034
Fvanetteni_jgi_Necha2_87371	Transmembrane	1	373	0.0456
Fvanetteni_jgi_Necha2_87719	Sectreted	1	316	0.0506
Fvanetteni_jgi_Necha2_88258	Transmembrane	1	444	0.0338
Fvanetteni_jgi_Necha2_90788	Transmembrane	1	285	0.0386
Fvanetteni_jgi_Necha2_9823	Sectreted	1	71	0.0986
Fvanetteni_jgi_Necha2_98798	GPI	1	180	0.0556
Fvanetteni_jgi_Necha2_9913	Sectreted	1	95	0.0842
Fvanetteni_jgi_Necha2_99684	GPI	1	214	0.0374
Fvanetteni_jgi_Necha2_99959	GPI	1	359	0.0223
F. verticilloides
Fverticillioides_XP_018743636.1	GPI	1	154	0.0649
Fverticillioides_XP_018745591.1	GPI	1	196	0.0408
Fverticillioides_XP_018745890.1		1	923	0.0249
Fverticillioides_XP_018745891.1		1	809	0.0247
Fverticillioides_XP_018746186.1	Transmembrane	1	306	0.0261
Fverticillioides_XP_018746187.1	Transmembrane	1	306	0.0261
Fverticillioides_XP_018749498.1	GPI	1	314	0.0255
Fverticillioides_XP_018749499.1	GPI	1	314	0.0255
Fverticillioides_XP_018751709.1	Transmembrane	1	313	0.0288
Fverticillioides_XP_018753072.1	Transmembrane	1	460	0.0326
Fverticillioides_XP_018753615.1	GPI	1	193	0.0415
Fverticillioides_XP_018753616.1	GPI	1	193	0.0415
Fverticillioides_XP_018753683.1	GPI	1	245	0.0327
Fverticillioides_XP_018753730.1	Transmembrane	1	454	0.0242
Fverticillioides_XP_018755346.1	Transmembrane	1	431	0.0394
Fverticillioides_XP_018755492.1	Sectreted	1	95	0.1053
Fverticillioides_XP_018755510.1	GPI	1	179	0.0447
Fverticillioides_XP_018757871.1	Transmembrane	1	442	0.0317
Fverticillioides_XP_018760128.1	Transmembrane	1	415	0.0289
Fverticillioides_XP_018761670.1	Transmembrane	1	429	0.042
Fverticillioides_XP_018761770.1	Transmembrane	1	590	0.0356
Fverticillioides_XP_018761937.1	Transmembrane	1	423	0.026
Fverticillioides_XP_018762059.1	Transmembrane	1	419	0.043
N. crassa
Ncrassa_XP_011393435.1	GPI	1	280	0.0357
Ncrassa_XP_011394798.1	Transmembrane	1	579	0.0328
Ncrassa_XP_956434.2	Transmembrane	1	468	0.0427
Ncrassa_XP_956809.1	GPI	1	260	0.0308
Ncrassa_XP_958559.1	Sectreted	1	89	0.1124
Ncrassa_XP_958697.1	GPI	1	190	0.0421
Ncrassa_XP_959396.3	Sectreted	2	497	0.0765
Ncrassa_XP_960074.1	Transmembrane	1	307	0.0261
Ncrassa_XP_962095.2		1	234	0.0556
Ncrassa_XP_963407.1	Sectreted	1	114	0.0702
Ncrassa_XP_963408.2	Sectreted	1	93	0.086
Ncrassa_XP_964529.1	Transmembrane	1	725	0.0166
Ncrassa_XP_964641.1	GPI	1	186	0.0591
T. atroviride
Tatroviride_XP_013937762.1	Transmembrane	1	147	0.0544
Tatroviride_XP_013938311.1	Sectreted	1	89	0.0899
Tatroviride_XP_013938370.1	Transmembrane	1	454	0.0308
Tatroviride_XP_013938709.1		1	69	0.1304
Tatroviride_XP_013938752.1	Sectreted	1	83	0.0964
Tatroviride_XP_013938783.1		1	69	0.1304
Tatroviride_XP_013938837.1	Transmembrane	1	440	0.0273
Tatroviride_XP_013941088.1	Transmembrane	1	445	0.0337
Tatroviride_XP_013941754.1	Transmembrane	1	310	0.0258
Tatroviride_XP_013943069.1		1	56	0.125
Tatroviride_XP_013943146.1	Sectreted	1	91	0.0879
Tatroviride_XP_013944127.1	Transmembrane	1	415	0.0241
Tatroviride_XP_013944802.1		2	333	0.0631
Tatroviride_XP_013945629.1	GPI	1	228	0.0351
Tatroviride_XP_013947104.1	GPI	1	310	0.029
Tatroviride_XP_013947697.1	GPI	1	150	0.0533
Tatroviride_XP_013948057.1	GPI	1	201	0.0498
T. reesei
Treesei_XP_006961280.1	GPI	1	292	0.0308
Treesei_XP_006962729.1	GPI	1	195	0.0513
Treesei_XP_006963997.1	GPI	1	213	0.0376
Treesei_XP_006964040.1	Transmembrane	1	328	0.0366
Treesei_XP_006964347.1	GPI	1	816	0.027
Treesei_XP_006964406.1	Transmembrane	1	330	0.0364
Treesei_XP_006965467.1	Sectreted	1	128	0.0781
Treesei_XP_006965736.1	Transmembrane	1	420	0.0286
Treesei_XP_006967253.1	Transmembrane	1	395	0.0228
Treesei_XP_006967444.1	GPI	1	237	0.0338
Treesei_XP_006968380.1	GPI	2	741	0.0513
Treesei_XP_006968776.1	Sectreted	1	151	0.0596
Treesei_XP_006969857.1	Sectreted	1	95	0.0947
Treesei_XP_006969999.1	GPI	1	148	0.0541
T. virens
Tvirens_XP_013949442.1		1	69	0.1304
Tvirens_XP_013951176.1	GPI	1	223	0.0359
Tvirens_XP_013951631.1	GPI	1	199	0.0503
Tvirens_XP_013952098.1	Transmembrane	1	457	0.0284
Tvirens_XP_013953209.1	Transmembrane	1	383	0.0235
Tvirens_XP_013953893.1	GPI	1	183	0.0492
Tvirens_XP_013955319.1	Transmembrane	1	452	0.0288
Tvirens_XP_013956805.1	GPI	1	718	0.0251
Tvirens_XP_013958930.1	GPI	1	322	0.028
Tvirens_XP_013959257.1	Transmembrane	1	301	0.0266
Tvirens_XP_013959278.1	GPI	1	146	0.0616
Tvirens_XP_013960137.1	Transmembrane	1	403	0.0323
Tvirens_XP_013961157.1		1	76	0.0921
Tvirens_XP_013961192.1	Sectreted	1	86	0.093
Tvirens_XP_013961260.1	Sectreted	1	96	0.0729
