# Supplementary material for: Insights into the ecological generalist lifestyle of Clonostachys fungi through analysis of their predicted secretomes
Source: Front Microbiol. 2023 Feb 16;14:1112673. doi: 10.3389/fmicb.2023.1112673 (PMC9978495; doi:10.3389/fmicb.2023.1112673)
Supplement: Supplementary file 5 [file Data_Sheet_1.ZIP]

Archive with 6 entries (6 files):
- Cbyssicola_secretedp.fasta
- Cchloroleuca_secretedp.fasta
- Clonostachys19296_secretedp.fasta
- Crhizophaga_secretedp.fasta
- Crosea_secretedp.fasta
- Csolani_secretedp.fasta
